# Supplementary material for: Poly[diaqua­bis(μ2-azido-κ2 N 1:N 1)bis­(μ3-1-oxoisonicotinato-κ3 O:O′:O′′)dicadmium(II)]
Source: Acta Crystallogr Sect E Struct Rep Online. 2008 May 10;64(Pt 6):m792–3. doi: 10.1107/S1600536808013196 (PMC2961384; doi:10.1107/S1600536808013196)
Supplement: Supplementary file 1 [file e-64-0m792-sup1.cif]

##############################################################################
###                                                                        ###
###        Electronic paper (Acta Crystallographica Section E)             ###
###                                                                        ###
##############################################################################
#                                                                            #
# This CIF contains the data in a paper accepted for publication in Acta     #
# Crystallographica Section E. It conforms to the requirements of Notes      #
# for Authors for Section E, and has been peer reviewed under the auspices   #
# of the IUCr Commission on Journals.                                        #
#                                                                            #
# Full details of the Crystallographic Information File format               #
# are given in the paper "The Crystallographic Information File (CIF):       #
# a New Standard Archive File for Crystallography" by S. R. Hall, F. H.      #
# Allen and I. D. Brown [Acta Cryst. (1991), A47, 655-685].                  #
#                                                                            #
# The current version of the core CIF dictionary is obtainable from          #
# ftp://ftp.iucr.org/pub/cif_core.dic. The current version number is 2.4.    #
#                                                                            #
# Software is freely available for graphical display of the structure(s) in  #
# this CIF.  For information consult the CIF home page http://www.iucr.org/  #
# cif/home.html                                                              #
#                                                                            #
# This file may be used for bona fide research purposes within the           #
# scientific community so long as proper attribution is given to the journal # 
# article from which it was obtained.                                        #
#                                                                            #
##############################################################################
                                             
data_I
_audit_creation_method     SHELXL-97
_chemical_name_systematic
;
Poly[diaquabis(\m~2~-azido-\k^2^<i>N</i>^1^:<i>N</i>^1^)bis(\m~3~-1-
oxoisonicotinato-\k^3^<i>O</i>:<i>O</i>':<i>O</i>'')dicadmium(II)]
;
_chemical_name_common     ?
_chemical_formula_moiety     'C12 H12 Cd2 N8 O8'
_chemical_formula_sum     'C12 H12 Cd2 N8 O8'
_chemical_formula_iupac     '[Cd2 (C6 H4 N O3)2 (N3)2 (H2 O)2]'
_chemical_formula_weight     621.10
_chemical_melting_point     ?
_symmetry_cell_setting     triclinic
_symmetry_space_group_name_H-M     'P -1'
_symmetry_space_group_name_Hall     '-P 1'
loop_
    _symmetry_equiv_pos_as_xyz
    'x, y, z'
    '-x, -y, -z'
_cell_length_a     6.5409(17)
_cell_length_b     7.850(2)
_cell_length_c     9.410(3)
_cell_angle_alpha     99.668(6)
_cell_angle_beta     97.164(6)
_cell_angle_gamma     107.566(5)
_cell_volume     446.1(2)
_cell_formula_units_Z     1
_cell_measurement_reflns_used     2159
_cell_measurement_theta_min     3.05
_cell_measurement_theta_max     26.82
_cell_measurement_temperature     223(2)
_exptl_crystal_description     block
_exptl_crystal_colour     colorless
_exptl_crystal_size_max     0.3
_exptl_crystal_size_mid     0.2
_exptl_crystal_size_min     0.2
_exptl_crystal_density_diffrn     2.312
_exptl_crystal_density_meas     ?
_exptl_crystal_density_method     'not measured'
_exptl_crystal_F_000     300
_exptl_absorpt_coefficient_mu     2.448
_exptl_absorpt_correction_type     multi-scan
_exptl_absorpt_process_details     '(CrystalClear; Rigaku, 2005)'
_exptl_absorpt_correction_T_min     0.612
_exptl_absorpt_correction_T_max     0.613
_exptl_special_details
;
;
_diffrn_ambient_temperature     223(2)
_diffrn_radiation_type     MoK\a
_diffrn_radiation_wavelength     0.71073
_diffrn_radiation_source     'fine-focus sealed tube'
_diffrn_radiation_monochromator     graphite
_diffrn_measurement_device_type     'Rigaku Scxmini 1K CCD area-detector'
_diffrn_measurement_method     'thin-slice \w'
_diffrn_detector_area_resol_mean     8.192
_diffrn_reflns_number     5082
_diffrn_reflns_av_R_equivalents     0.0220
_diffrn_reflns_av_sigmaI/netI     0.0247
_diffrn_reflns_theta_min     2.79
_diffrn_reflns_theta_max     25.00
_diffrn_reflns_theta_full     25.00
_diffrn_measured_fraction_theta_max     0.996
_diffrn_measured_fraction_theta_full     0.996
_diffrn_reflns_limit_h_min     -7
_diffrn_reflns_limit_h_max     7
_diffrn_reflns_limit_k_min     -9
_diffrn_reflns_limit_k_max     7
_diffrn_reflns_limit_l_min     -11
_diffrn_reflns_limit_l_max     10
_diffrn_standards_number     0
_diffrn_standards_interval_count     ?
_diffrn_standards_interval_time     ?
_diffrn_standards_decay_%     ?
_reflns_number_total     1567
_reflns_number_gt     1438
_reflns_threshold_expression     I>2\s(I)
_refine_ls_structure_factor_coef     Fsqd
_refine_ls_matrix_type     full
_refine_ls_R_factor_all     0.0352
_refine_ls_R_factor_gt     0.0328
_refine_ls_wR_factor_gt     0.0855
_refine_ls_wR_factor_ref     0.0874
_refine_ls_goodness_of_fit_ref     1.077
_refine_ls_restrained_S_all     1.081
_refine_ls_number_reflns     1567
_refine_ls_number_parameters     139
_refine_ls_number_restraints     1
_refine_ls_hydrogen_treatment     constr
_refine_ls_weighting_scheme     calc
_refine_ls_weighting_details
           'calc w=1/[\s^2^(Fo^2^)+(0.05P)^2^+1.3747P] where P=(Fo^2^+2Fc^2^)/3'
_atom_sites_solution_hydrogens     geom
_atom_sites_solution_primary     direct
_atom_sites_solution_secondary     difmap
_refine_ls_shift/su_max     0.000
_refine_ls_shift/su_mean     0.000
_refine_diff_density_max     0.603
_refine_diff_density_min     -1.016
_refine_ls_extinction_method     none
_refine_ls_extinction_coef     ?
loop_
    _atom_type_symbol
    _atom_type_description
    _atom_type_scat_dispersion_real
    _atom_type_scat_dispersion_imag
    _atom_type_scat_source
    'C' 'C' 0.0033 0.0016
                         'International Tables Vol C Tables 4.2.6.8 and 6.1.1.4'
    'H' 'H' 0.0000 0.0000
                         'International Tables Vol C Tables 4.2.6.8 and 6.1.1.4'
    'N' 'N' 0.0061 0.0033
                         'International Tables Vol C Tables 4.2.6.8 and 6.1.1.4'
    'O' 'O' 0.0106 0.0060
                         'International Tables Vol C Tables 4.2.6.8 and 6.1.1.4'
    'Cd' 'Cd' -0.8075 1.2024
                         'International Tables Vol C Tables 4.2.6.8 and 6.1.1.4'
_computing_data_collection     'CrystalClear (Rigaku, 2005)'
_computing_cell_refinement     'CrystalClear (Rigaku, 2005)'
_computing_data_reduction     'CrystalClear (Rigaku, 2005)'
_computing_structure_solution     'SHELXS97 (Sheldrick, 2008)'
_computing_structure_refinement     'SHELXL97 (Sheldrick, 2008)'
_computing_molecular_graphics
           'Mercury (Macrae <i>et al.</i>,  2006) and SHELXTL (Sheldrick, 2008)'
_computing_publication_material     'SHELXTL (Sheldrick, 2008)'
loop_
    _atom_site_type_symbol
    _atom_site_label
    _atom_site_fract_x
    _atom_site_fract_y
    _atom_site_fract_z
    _atom_site_U_iso_or_equiv
    _atom_site_adp_type
    _atom_site_calc_flag
    _atom_site_refinement_flags
    _atom_site_occupancy
    _atom_site_disorder_assembly
    _atom_site_disorder_group
    Cd Cd1 0.0000 0.5000 0.5000 0.01556(17) Uani d S 1 . .
    Cd Cd2 0.0000 0.0000 0.5000 0.01683(17) Uani d S 1 . .
    O O1 0.1884(5) 0.4600(4) 0.7066(3) 0.0244(7) Uani d . 1 . .
    O O2 0.0598(6) 0.1674(4) 0.7283(3) 0.0311(8) Uani d . 1 . .
    O O3 0.3130(5) 0.5495(5) 1.3892(3) 0.0270(7) Uani d . 1 . .
    O O4 0.3676(5) 0.1301(5) 0.4778(4) 0.0295(8) Uani d D 1 . .
    H H4B 0.4361 0.2055 0.5546 0.035 Uiso calc RD 1 . .
    H H4C 0.4127 0.0951 0.3945 0.035 Uiso d RD 1 . .
    N N1 0.1164(6) 0.7997(5) 0.6110(4) 0.0201(8) Uani d . 1 . .
    N N2 0.2664(6) 0.8640(5) 0.7131(4) 0.0227(8) Uani d . 1 . .
    N N3 0.4108(8) 0.9283(6) 0.8078(6) 0.0506(14) Uani d . 1 . .
    N N4 0.2847(6) 0.5005(5) 1.2437(4) 0.0208(8) Uani d . 1 . .
    C C1 0.3105(6) 0.6288(6) 1.1625(5) 0.0213(9) Uani d . 1 . .
    H H1A 0.3534 0.7529 1.2095 0.026 Uiso calc R 1 . .
    C C2 0.2752(6) 0.5808(6) 1.0126(5) 0.0171(8) Uani d . 1 . .
    H H2A 0.2954 0.6714 0.9569 0.021 Uiso calc R 1 . .
    C C3 0.2086(6) 0.3959(6) 0.9430(4) 0.0168(8) Uani d . 1 . .
    C C4 0.1925(7) 0.2671(6) 1.0312(5) 0.0216(9) Uani d . 1 . .
    H H4A 0.1547 0.1423 0.9873 0.026 Uiso calc R 1 . .
    C C5 0.2314(7) 0.3216(6) 1.1804(5) 0.0240(9) Uani d . 1 . .
    H H5A 0.2211 0.2345 1.2391 0.029 Uiso calc R 1 . .
    C C6 0.1483(7) 0.3368(6) 0.7782(5) 0.0189(9) Uani d . 1 . .
loop_
    _atom_site_aniso_label
    _atom_site_aniso_U_11
    _atom_site_aniso_U_22
    _atom_site_aniso_U_33
    _atom_site_aniso_U_12
    _atom_site_aniso_U_13
    _atom_site_aniso_U_23
    Cd1 0.0215(3) 0.0136(2) 0.0112(2) 0.00553(18) 0.00313(17) 0.00218(17)
    Cd2 0.0216(3) 0.0152(3) 0.0132(3) 0.00717(18) 0.00221(17) 0.00086(17)
    O1 0.0288(16) 0.0273(17) 0.0148(15) 0.0069(14) 0.0003(12) 0.0050(13)
    O2 0.049(2) 0.0251(18) 0.0161(15) 0.0136(16) 0.0021(14) -0.0019(13)
    O3 0.0253(16) 0.0362(19) 0.0095(15) -0.0004(14) 0.0045(12) -0.0036(13)
    O4 0.0259(17) 0.0337(19) 0.0214(17) 0.0014(15) 0.0050(14) 0.0010(14)
    N1 0.028(2) 0.0120(16) 0.0175(18) 0.0069(15) -0.0020(16) 0.0005(14)
    N2 0.027(2) 0.0149(17) 0.027(2) 0.0079(16) 0.0011(19) 0.0071(16)
    N3 0.054(3) 0.024(2) 0.055(3) 0.004(2) -0.029(3) 0.003(2)
    N4 0.0178(17) 0.028(2) 0.0146(17) 0.0054(15) 0.0059(14) 0.0020(15)
    C1 0.0146(19) 0.024(2) 0.022(2) 0.0038(17) 0.0020(17) 0.0015(18)
    C2 0.0159(19) 0.020(2) 0.018(2) 0.0079(16) 0.0050(16) 0.0061(16)
    C3 0.0133(18) 0.020(2) 0.017(2) 0.0061(16) 0.0044(16) 0.0029(16)
    C4 0.030(2) 0.017(2) 0.020(2) 0.0099(18) 0.0079(18) 0.0047(17)
    C5 0.025(2) 0.028(2) 0.017(2) 0.0057(19) 0.0076(18) 0.0046(18)
    C6 0.017(2) 0.027(2) 0.016(2) 0.0120(18) 0.0034(16) 0.0047(18)
loop_
    _geom_bond_atom_site_label_1
    _geom_bond_atom_site_label_2
    _geom_bond_site_symmetry_2
    _geom_bond_distance
    _geom_bond_publ_flag
    Cd1 N1 . 2.259(3) y
    Cd1 N1 2_566 2.259(3) ?
    Cd1 O1 . 2.289(3) y
    Cd1 O1 2_566 2.289(3) ?
    Cd1 O3 2_567 2.370(3) y
    Cd1 O3 1_554 2.370(3) ?
    Cd2 O2 . 2.242(3) y
    Cd2 O2 2_556 2.242(3) ?
    Cd2 N1 1_545 2.284(3) y
    Cd2 N1 2_566 2.284(3) ?
    Cd2 O4 2_556 2.363(3) ?
    Cd2 O4 . 2.363(3) y
    O1 C6 . 1.252(5) ?
    O2 C6 . 1.257(5) ?
    O3 N4 . 1.332(5) ?
    O3 Cd1 1_556 2.370(3) ?
    O4 H4B . 0.8300 ?
    O4 H4C . 0.9000 ?
    N1 N2 . 1.201(5) ?
    N1 Cd2 1_565 2.284(3) ?
    N2 N3 . 1.137(6) ?
    N4 C1 . 1.347(6) ?
    N4 C5 . 1.349(6) ?
    C1 C2 . 1.369(6) ?
    C1 H1A . 0.9400 ?
    C2 C3 . 1.397(6) ?
    C2 H2A . 0.9400 ?
    C3 C4 . 1.401(6) ?
    C3 C6 . 1.507(6) ?
    C4 C5 . 1.365(6) ?
    C4 H4A . 0.9400 ?
    C5 H5A . 0.9400 ?
loop_
    _geom_angle_atom_site_label_1
    _geom_angle_atom_site_label_2
    _geom_angle_atom_site_label_3
    _geom_angle_site_symmetry_1
    _geom_angle_site_symmetry_3
    _geom_angle
    _geom_angle_publ_flag
    N1 Cd1 N1 . 2_566 180.0000(10)
                                 ?
    N1 Cd1 O1 . . 85.90(12) y
    N1 Cd1 O1 2_566 . 94.10(12) y
    N1 Cd1 O1 . 2_566 94.10(12) ?
    N1 Cd1 O1 2_566 2_566 85.90(12) ?
    O1 Cd1 O1 . 2_566 180.0 ?
    N1 Cd1 O3 . 2_567 90.18(12) y
    N1 Cd1 O3 2_566 2_567 89.82(12) ?
    O1 Cd1 O3 . 2_567 89.01(11) y
    O1 Cd1 O3 2_566 2_567 90.99(11) ?
    N1 Cd1 O3 . 1_554 89.82(12) y
    N1 Cd1 O3 2_566 1_554 90.18(12) ?
    O1 Cd1 O3 . 1_554 90.99(11) ?
    O1 Cd1 O3 2_566 1_554 89.01(11) ?
    O3 Cd1 O3 2_567 1_554 180.0 ?
    O2 Cd2 O2 . 2_556 180.0 ?
    O2 Cd2 N1 . 1_545 85.06(12) y
    O2 Cd2 N1 2_556 1_545 94.94(12) ?
    O2 Cd2 N1 . 2_566 94.94(12) ?
    O2 Cd2 N1 2_556 2_566 85.06(12) ?
    N1 Cd2 N1 1_545 2_566 180.0000(10)
                                     ?
    O2 Cd2 O4 . 2_556 87.87(12) y
    O2 Cd2 O4 2_556 2_556 92.13(12) y
    N1 Cd2 O4 1_545 2_556 94.08(12) y
    N1 Cd2 O4 2_566 2_556 85.92(12) y
    O2 Cd2 O4 . . 92.13(12) ?
    O2 Cd2 O4 2_556 . 87.87(12) ?
    N1 Cd2 O4 1_545 . 85.92(12) ?
    N1 Cd2 O4 2_566 . 94.08(12) ?
    O4 Cd2 O4 2_556 . 180.0 ?
    C6 O1 Cd1 . . 132.5(3) ?
    C6 O2 Cd2 . . 130.6(3) ?
    N4 O3 Cd1 . 1_556 118.5(2) ?
    Cd2 O4 H4B . . 109.5 ?
    Cd2 O4 H4C . . 120.1 ?
    H4B O4 H4C . . 130.4 ?
    N2 N1 Cd1 . . 122.0(3) ?
    N2 N1 Cd2 . 1_565 117.2(3) ?
    Cd1 N1 Cd2 . 1_565 119.53(15) ?
    N3 N2 N1 . . 178.2(5) ?
    O3 N4 C1 . . 120.0(4) ?
    O3 N4 C5 . . 118.9(4) ?
    C1 N4 C5 . . 121.2(4) ?
    N4 C1 C2 . . 120.9(4) ?
    N4 C1 H1A . . 119.5 ?
    C2 C1 H1A . . 119.5 ?
    C1 C2 C3 . . 119.4(4) ?
    C1 C2 H2A . . 120.3 ?
    C3 C2 H2A . . 120.3 ?
    C2 C3 C4 . . 118.0(4) ?
    C2 C3 C6 . . 120.9(4) ?
    C4 C3 C6 . . 121.1(4) ?
    C5 C4 C3 . . 120.4(4) ?
    C5 C4 H4A . . 119.8 ?
    C3 C4 H4A . . 119.8 ?
    N4 C5 C4 . . 119.9(4) ?
    N4 C5 H5A . . 120.0 ?
    C4 C5 H5A . . 120.0 ?
    O1 C6 O2 . . 127.4(4) ?
    O1 C6 C3 . . 117.1(4) ?
    O2 C6 C3 . . 115.5(4) ?
loop_
    _geom_torsion_atom_site_label_1
    _geom_torsion_atom_site_label_2
    _geom_torsion_atom_site_label_3
    _geom_torsion_atom_site_label_4
    _geom_torsion_site_symmetry_1
    _geom_torsion_site_symmetry_2
    _geom_torsion_site_symmetry_3
    _geom_torsion_site_symmetry_4
    _geom_torsion
    _geom_torsion_publ_flag
    N1 Cd1 O1 C6 . . . . 141.5(4) ?
    N1 Cd1 O1 C6 2_566 . . . -38.5(4) ?
    O3 Cd1 O1 C6 2_567 . . . 51.2(4) ?
    O3 Cd1 O1 C6 1_554 . . . -128.8(4) ?
    N1 Cd2 O2 C6 1_545 . . . 136.6(4) ?
    N1 Cd2 O2 C6 2_566 . . . -43.4(4) ?
    O4 Cd2 O2 C6 2_556 . . . -129.1(4) ?
    O4 Cd2 O2 C6 . . . . 50.9(4) ?
    O1 Cd1 N1 N2 . . . . 17.4(4) ?
    O1 Cd1 N1 N2 2_566 . . . -162.6(4) ?
    O3 Cd1 N1 N2 2_567 . . . 106.4(4) ?
    O3 Cd1 N1 N2 1_554 . . . -73.6(4) ?
    O1 Cd1 N1 Cd2 . . . 1_565 -176.10(19) ?
    O1 Cd1 N1 Cd2 2_566 . . 1_565 3.90(19) ?
    O3 Cd1 N1 Cd2 2_567 . . 1_565 -87.11(18) ?
    O3 Cd1 N1 Cd2 1_554 . . 1_565 92.89(18) ?
    Cd1 O3 N4 C1 1_556 . . . 103.7(4) ?
    Cd1 O3 N4 C5 1_556 . . . -76.7(4) ?
    O3 N4 C1 C2 . . . . -177.8(4) ?
    C5 N4 C1 C2 . . . . 2.5(6) ?
    N4 C1 C2 C3 . . . . 0.8(6) ?
    C1 C2 C3 C4 . . . . -3.5(6) ?
    C1 C2 C3 C6 . . . . 174.4(4) ?
    C2 C3 C4 C5 . . . . 2.9(6) ?
    C6 C3 C4 C5 . . . . -174.9(4) ?
    O3 N4 C5 C4 . . . . 177.2(4) ?
    C1 N4 C5 C4 . . . . -3.1(6) ?
    C3 C4 C5 N4 . . . . 0.3(7) ?
    Cd1 O1 C6 O2 . . . . 38.1(7) ?
    Cd1 O1 C6 C3 . . . . -140.8(3) ?
    Cd2 O2 C6 O1 . . . . 15.1(7) ?
    Cd2 O2 C6 C3 . . . . -166.0(3) ?
    C2 C3 C6 O1 . . . . 9.4(6) ?
    C4 C3 C6 O1 . . . . -172.8(4) ?
    C2 C3 C6 O2 . . . . -169.6(4) ?
    C4 C3 C6 O2 . . . . 8.1(6) ?
loop_
    _geom_hbond_atom_site_label_D
    _geom_hbond_atom_site_label_H
    _geom_hbond_atom_site_label_A
    _geom_hbond_site_symmetry_A
    _geom_hbond_distance_DH
    _geom_hbond_distance_HA
    _geom_hbond_distance_DA
    _geom_hbond_angle_DHA
    _geom_hbond_publ_flag
    O4 H4C N3 2_666 0.90 2.36 3.239(7) 167 y
    O4 H4B O3 2_667 0.83 2.05 2.716(4) 137 y
data_global
_journal_date_recd_electronic     2008-03-02
_journal_date_accepted     2008-05-05
_journal_name_full     'Acta Crystallographica, Section E'
_journal_year     2008
_journal_volume     64
_journal_issue      6
_journal_page_first     m792
_journal_page_last     m793
_journal_paper_category     QM
_journal_coeditor_code     HY2123
_publ_contact_author_name     'Bai-Wang Sun'
_publ_contact_author_address
;
Ordered Matter Science Research Center
College of Chemistry and Chemical Engineering
Southeast University
Nanjing 210096
People's Republic of China
;
_publ_contact_author_email     chmsunbw@seu.edu.cn
_publ_contact_author_fax     '86-25-52090614'
_publ_contact_author_phone     '86-25-52090614'
_publ_section_title
;\
Poly[diaquabis(\m~2~-azido-\k^2^<i>N</i>^1^:<i>N</i>^1^)bis(\m~3~-1-\
oxoisonicotinato-\k^3^<i>O</i>:<i>O</i>':<i>O</i>'')dicadmium(II)]
;
loop_
    _publ_author_name
    _publ_author_footnote
    _publ_author_address
    'Wang, Zhi-Xiang' .
;
Ordered Matter Science Research Center
College of Chemistry and Chemical Engineering
Southeast University
Nanjing 210096
People's Republic of China
;
    'Li, Xiu-Bing' .
;
Department of Chemistry
Key Laboratory of Medicinal Chemistry for Natural Resources
Ministry of Education
Yunnan University
Kunming 650091
People's Republic of China
;
    'Sun, Bai-Wang' .
;
Ordered Matter Science Research Center
College of Chemistry and Chemical Engineering
Southeast University
Nanjing 210096
People's Republic of China
;
