# Supplementary material for: Poly[diaqua­bis(μ2-azido-κ2 N 1:N 1)bis­(μ3-1-oxoisonicotinato-κ3 O:O′:O′′)dicadmium(II)]
Source: Acta Crystallogr Sect E Struct Rep Online. 2008 May 10;64(Pt 6):m792–3. doi: 10.1107/S1600536808013196 (PMC2961384; doi:10.1107/S1600536808013196)
Supplement: Supplementary file 2 [file e-64-0m792-Isup2.hkl]

# 
# h,k,l, Fc-squared, Fo-squared, sigma(Fo-squared) and status flag 
# 
data_I
_shelx_title ' sun691m in P-1' 
_shelx_refln_list_code          4 
_shelx_F_calc_maximum      131.62 
_exptl_crystal_F_000       300.00 
_reflns_d_resolution_high  0.8410 
 
loop_ 
 _symmetry_equiv_pos_as_xyz 
 'x, y, z' 
 '-x, -y, -z' 
 
_cell_length_a     6.5409 
_cell_length_b     7.8502 
_cell_length_c     9.4096 
_cell_angle_alpha  99.668 
_cell_angle_beta   97.164 
_cell_angle_gamma 107.566 
 
_shelx_F_squared_multiplier     1.000 
 
loop_ 
 _refln_index_h 
 _refln_index_k 
 _refln_index_l 
 _refln_F_squared_calc 
 _refln_F_squared_meas 
 _refln_F_squared_sigma 
 _refln_observed_status 
   1   0   0     8501.98     7039.62    111.34 o 
   2   0   0      274.28      251.16      5.77 o 
   3   0   0     4859.90     4803.15     73.26 o 
   4   0   0     2762.85     3051.93     47.20 o 
   5   0   0     1508.45     1462.29     27.90 o 
   6   0   0     1071.58     1103.55     29.92 o 
   7   0   0      764.68      771.01     26.62 o 
  -7   1   0        0.67        1.14      1.54 o 
  -6   1   0       52.18       49.53      2.90 o 
  -5   1   0       18.37       15.91      1.62 o 
  -4   1   0      818.20      875.14     14.21 o 
  -3   1   0       66.17       64.00      2.21 o 
  -2   1   0     5119.90     5602.80    103.34 o 
  -1   1   0       27.53       30.34      0.94 o 
   0   1   0     1221.07     1173.01     30.16 o 
   1   1   0      333.16      282.40      5.75 o 
   2   1   0      574.29      578.44     21.86 o 
   3   1   0        0.94        0.00      0.72 o 
   4   1   0        1.25        5.36      1.30 o 
   5   1   0       39.31       56.13      5.63 o 
   6   1   0      319.32      285.04     13.87 o 
  -7   2   0     1219.06     1177.65     23.47 o 
  -6   2   0     1187.13     1159.05     22.72 o 
  -5   2   0     1545.91     1609.39     30.33 o 
  -4   2   0     7670.58     7823.89    139.80 o 
  -3   2   0     8018.21     8255.33    147.06 o 
  -2   2   0      879.25      904.35     16.79 o 
  -1   2   0     2373.12     2262.51     40.65 o 
   0   2   0     7585.55     6721.09    169.72 o 
   1   2   0     3787.33     3640.44     92.78 o 
   2   2   0     5706.89     5823.87    104.15 o 
   3   2   0     3175.21     3350.64     66.35 o 
   4   2   0      870.47      853.40     18.61 o 
   5   2   0     1231.65     1270.12     24.95 o 
   6   2   0      936.99      895.65     37.74 o 
  -7   3   0        1.49        7.57      2.64 o 
  -6   3   0      134.86      145.26      4.60 o 
  -5   3   0        0.27        0.00      0.98 o 
  -4   3   0       65.34       74.51      2.74 o 
  -3   3   0        4.68       10.38      1.10 o 
  -2   3   0      390.00      428.44      8.45 o 
  -1   3   0      338.31      373.92      7.44 o 
   0   3   0      973.75      990.19     26.41 o 
   1   3   0       41.23       28.58      2.50 o 
   2   3   0      146.95      195.25      7.07 o 
   3   3   0      277.05      332.47     11.18 o 
   4   3   0       58.64       59.73      3.21 o 
   5   3   0       78.90       93.83      8.70 o 
   6   3   0       20.46       14.71      2.10 o 
  -7   4   0      637.62      600.00     19.09 o 
  -6   4   0      696.81      715.81     14.80 o 
  -5   4   0     1541.73     1601.73     30.18 o 
  -4   4   0     3377.59     3423.02     62.02 o 
  -3   4   0     1323.01     1316.45     24.50 o 
  -2   4   0     4323.86     4370.82     78.40 o 
  -1   4   0     6359.77     6174.01    110.24 o 
   0   4   0     2307.69     2346.61     60.95 o 
   1   4   0     2710.72     2223.53     58.04 o 
   2   4   0     2412.39     2301.76     60.56 o 
   3   4   0     1825.42     1950.34     52.29 o 
   4   4   0      879.64     1007.34     29.18 o 
   5   4   0      812.78      838.89     25.47 o 
  -7   5   0        2.65        6.24      2.47 o 
  -6   5   0        0.00        1.97      1.70 o 
  -5   5   0       15.67       12.84      1.68 o 
  -4   5   0       68.30       76.30      2.97 o 
  -3   5   0      223.88      204.20      4.97 o 
  -2   5   0      177.74      175.88      4.43 o 
  -1   5   0       34.86       21.21      1.54 o 
   0   5   0       14.34       24.41      2.89 o 
   1   5   0      117.21      145.74      6.73 o 
   2   5   0        5.45        8.89      2.30 o 
   3   5   0       34.17       36.17      3.93 o 
   4   5   0        5.84        1.74      2.47 o 
  -7   6   0      747.93      765.31     23.52 o 
  -6   6   0      804.73      860.42     25.42 o 
  -5   6   0     1354.24     1406.21     26.94 o 
  -4   6   0     2058.77     2036.42     37.85 o 
  -3   6   0     1538.44     1614.37     30.26 o 
  -2   6   0     2023.83     1849.77     80.76 o 
  -1   6   0     2442.36     2407.58     44.28 o 
   0   6   0     2475.88     2367.80     62.52 o 
   1   6   0     2754.89     2665.87     70.60 o 
   2   6   0     1486.63     1657.99     45.83 o 
   3   6   0     1342.07     1409.78     39.99 o 
  -6   7   0        6.14        6.14      2.89 o 
  -5   7   0       44.17       52.71      3.08 o 
  -4   7   0       66.20       73.72      3.28 o 
  -3   7   0        3.13        3.10      1.16 o 
  -2   7   0        2.64        5.24      2.60 o 
  -1   7   0        4.30        5.85      2.05 o 
   0   7   0        1.88        1.33      2.01 o 
   1   7   0        3.48        7.30      2.74 o 
   2   7   0       42.79       41.54      4.58 o 
  -5   8   0      906.28      971.66     28.25 o 
  -4   8   0     1421.65     1452.98     28.16 o 
  -3   8   0     1890.04     1957.65     43.86 o 
  -2   8   0      911.79      938.95     18.84 o 
  -1   8   0      966.40      877.85     19.65 o 
   0   8   0      984.74      996.27     30.22 o 
   1   8   0      676.56      681.99     21.78 o 
  -4   9   0       37.98       50.06      3.05 o 
  -3   9   0       10.71       20.40      3.14 o 
  -2   9   0        1.82        2.83      1.70 o 
  -1   9   0        1.38       10.04      1.65 o 
   1  -9   1        4.74        9.35      2.65 o 
   2  -9   1        9.31       29.05      3.45 o 
   3  -9   1        6.38       10.09      2.45 o 
   4  -9   1       10.48       13.73      2.44 o 
  -1  -8   1      636.24      664.23     21.11 o 
   0  -8   1      901.25      944.48     19.20 o 
   1  -8   1     1194.30     1202.75     23.54 o 
   2  -8   1     1655.38     1632.09     31.08 o 
   3  -8   1     2311.90     2437.15     45.41 o 
   4  -8   1     1628.82     1731.51     37.75 o 
   5  -8   1      732.81      809.61     16.95 o 
  -3  -7   1        2.32       10.15      3.52 o 
  -2  -7   1       19.07       25.54      3.89 o 
  -1  -7   1        1.94        3.56      2.31 o 
   0  -7   1       20.09       30.40      3.38 o 
   1  -7   1       38.13       38.41      3.42 o 
   2  -7   1       66.52       61.54      4.20 o 
   3  -7   1      102.66      115.60      4.00 o 
   4  -7   1      264.94      293.49      7.11 o 
   5  -7   1        4.37        3.91      1.36 o 
   6  -7   1      107.52      106.03      4.51 o 
  -4  -6   1      881.53      953.96     29.12 o 
  -3  -6   1     1601.68     1481.94     41.90 o 
  -2  -6   1     1564.67     1674.15     46.17 o 
  -1  -6   1     1639.33     1848.28     50.02 o 
   0  -6   1     2769.49     2507.26     65.83 o 
   1  -6   1     2053.88     2002.80     36.98 o 
   2  -6   1      735.53      712.34     14.13 o 
   3  -6   1     1441.41     1460.13     47.02 o 
   4  -6   1     2363.89     2530.10     46.70 o 
   5  -6   1     1666.94     1828.55     50.02 o 
   6  -6   1      634.20      632.75     13.57 o 
   7  -6   1      734.28      724.68     22.34 o 
  -4  -5   1       30.35       38.14      4.22 o 
  -3  -5   1       16.30       12.19      2.85 o 
  -2  -5   1       39.55       29.95      3.47 o 
  -1  -5   1       72.52       80.40      4.94 o 
   0  -5   1        3.27        4.19      1.99 o 
   1  -5   1       45.19       40.25      1.89 o 
   2  -5   1       69.21       66.23      5.36 o 
   3  -5   1       73.94       72.68      3.21 o 
   4  -5   1       23.70       21.92      1.79 o 
   5  -5   1        2.02        7.68      1.36 o 
   6  -5   1       10.36       16.66      3.92 o 
   7  -5   1        2.33        5.98      2.51 o 
  -5  -4   1      405.93      409.95     14.32 o 
  -4  -4   1      922.88      939.33     27.21 o 
  -3  -4   1     1392.75     1563.71     42.41 o 
  -2  -4   1     2585.38     2520.56     65.83 o 
  -1  -4   1     2804.53     3012.48     77.97 o 
   0  -4   1     2014.60     1837.24     48.08 o 
   1  -4   1     7132.94     6604.68    117.82 o 
   2  -4   1     3450.25     3616.26     64.97 o 
   3  -4   1     2670.65     2864.51     51.95 o 
   4  -4   1     3139.18     3286.22     59.71 o 
   5  -4   1     1085.69     1032.32     65.84 o 
   6  -4   1      969.43      942.36     26.96 o 
   7  -4   1     1044.88     1059.97     21.55 o 
  -6  -3   1        0.58        0.35      1.47 o 
  -5  -3   1       31.10       32.15      2.45 o 
  -4  -3   1       12.90       18.70      2.41 o 
  -3  -3   1       81.42       89.80      3.34 o 
  -2  -3   1      129.53      118.61      4.94 o 
  -1  -3   1       80.26      104.01      4.53 o 
   0  -3   1      588.32      550.68     15.26 o 
   1  -3   1     1453.64     1467.80     26.77 o 
   2  -3   1      112.67      152.68      4.94 o 
   3  -3   1       15.61       20.13      1.42 o 
   4  -3   1       33.63       37.22      2.12 o 
   5  -3   1       19.86       18.68      2.87 o 
   6  -3   1       73.66       76.36      3.58 o 
   7  -3   1        5.22        2.85      3.90 o 
  -6  -2   1      782.63      862.88     18.07 o 
  -5  -2   1     1865.43     1933.10     36.57 o 
  -4  -2   1     1660.48     1598.31    105.43 o 
  -3  -2   1     2367.56     2444.67     62.59 o 
  -2  -2   1     7260.06     7537.43    114.69 o 
  -1  -2   1     5494.31     5419.42    102.88 o 
   0  -2   1     2540.47     2429.61    122.36 o 
   1  -2   1    11835.66    10231.45    181.58 o 
   2  -2   1     5583.86     5781.25    103.12 o 
   3  -2   1     5585.84     5676.55    101.48 o 
   4  -2   1     5164.89     5543.85     99.56 o 
   5  -2   1     2073.41     1906.76     84.02 o 
   6  -2   1     1268.66     1258.07     24.65 o 
   7  -2   1      390.63      427.39     13.80 o 
  -7  -1   1        1.71        2.16      4.18 o 
  -6  -1   1       10.87        9.20      1.73 o 
  -5  -1   1       45.01       56.24      2.92 o 
  -4  -1   1       53.20       56.21      5.72 o 
  -3  -1   1       31.03       35.89      3.14 o 
  -2  -1   1        4.54        0.00      0.54 o 
  -1  -1   1     2157.25     2264.26     34.76 o 
   0  -1   1      713.34      645.10     19.41 o 
   1  -1   1      587.75      601.54      9.49 o 
   2  -1   1       13.46       20.80      4.79 o 
   3  -1   1      200.83      198.40     14.98 o 
   4  -1   1      178.69      169.86      4.81 o 
   5  -1   1       83.82       81.72      3.41 o 
   6  -1   1      112.02      110.54      4.30 o 
   7  -1   1        1.02        1.98      1.60 o 
  -7   0   1      553.84      524.09     11.96 o 
  -6   0   1     1513.11     1478.47     28.52 o 
  -5   0   1     1360.38     1345.28     30.73 o 
  -4   0   1      587.04      562.55     10.78 o 
  -3   0   1     9890.03     9892.33    150.25 o 
  -2   0   1    17322.56    14114.78    212.80 o 
  -1   0   1     7834.95     7383.67    111.75 o 
   1   0   1     5067.43     5104.68     90.89 o 
   2   0   1     3357.31     3428.81     61.61 o 
   3   0   1     2883.26     2893.30     52.48 o 
   4   0   1     2492.62     2213.97     91.47 o 
   5   0   1     1228.23     1115.73     21.88 o 
   6   0   1      858.95      795.53     16.60 o 
   7   0   1      658.15      636.00     14.27 o 
  -7   1   1       18.42       23.18      3.38 o 
  -6   1   1      302.83      249.65      6.40 o 
  -5   1   1      138.93      130.01     12.22 o 
  -4   1   1     1191.29     1288.71     30.91 o 
  -3   1   1        0.03        0.00      0.72 o 
  -2   1   1     5577.62     6060.40    107.85 o 
  -1   1   1       10.57        8.38      0.43 o 
   0   1   1      418.84      376.39     10.23 o 
   1   1   1      610.39      604.78     13.28 o 
   2   1   1      804.87      845.52     20.40 o 
   3   1   1       30.32       25.98      5.10 o 
   4   1   1      290.55      261.99     14.66 o 
   5   1   1       10.45       11.00      1.69 o 
   6   1   1        0.85        1.09      1.83 o 
  -7   2   1     1123.21      960.32     28.27 o 
  -6   2   1     4049.83     3911.26     71.30 o 
  -5   2   1     1693.25     1718.97     27.19 o 
  -4   2   1      724.55      783.80     18.39 o 
  -3   2   1     4375.84     4600.45     82.37 o 
  -2   2   1      943.80      977.73     25.23 o 
  -1   2   1     4884.94     4969.74     88.61 o 
   1   2   1     3112.98     2933.84     75.21 o 
   2   2   1     2168.49     2335.45     60.73 o 
   3   2   1     2302.46     2213.74     48.51 o 
   4   2   1     3335.65     3265.74     59.87 o 
   5   2   1     1322.70     1238.76     24.46 o 
   6   2   1      348.13      380.07      9.54 o 
  -7   3   1        4.18        0.00      2.38 o 
  -6   3   1      158.81      167.56      9.08 o 
  -5   3   1       51.96       60.18      2.69 o 
  -4   3   1        2.24        3.30      1.02 o 
  -3   3   1       35.24       35.58      1.58 o 
  -2   3   1       93.60      105.00      2.72 o 
  -1   3   1       57.16       71.31      2.18 o 
   0   3   1     1730.04     1731.48     44.96 o 
   1   3   1       89.01       90.52      4.32 o 
   2   3   1      780.82      892.80     25.05 o 
   3   3   1        7.52        9.11      2.28 o 
   4   3   1        9.35       11.45      2.78 o 
   5   3   1       42.23       53.75      5.08 o 
  -7   4   1      779.98      699.55     21.67 o 
  -6   4   1     1098.19     1068.26     30.34 o 
  -5   4   1     1202.50     1306.58     24.86 o 
  -4   4   1     3479.49     3237.90    150.52 o 
  -3   4   1     4650.06     4658.52     83.59 o 
  -2   4   1     2762.38     2783.63     50.37 o 
  -1   4   1     3077.39     3156.17     57.00 o 
   0   4   1     6244.59     6116.03    155.47 o 
   1   4   1     3912.99     4232.66    108.69 o 
   2   4   1     1864.70     1718.66     46.12 o 
   3   4   1     1174.25     1124.27     31.82 o 
   4   4   1     1550.60     1552.12     43.19 o 
   5   4   1     1085.57     1096.83     32.23 o 
  -7   5   1        5.11        9.23      2.73 o 
  -6   5   1        0.05        0.00      2.09 o 
  -5   5   1       38.48       45.12      2.50 o 
  -4   5   1      117.96      131.29      6.05 o 
  -3   5   1       56.71       63.15      2.57 o 
  -2   5   1      957.44      991.36     18.96 o 
  -1   5   1       67.98       89.98      3.08 o 
   0   5   1       13.77        7.97      1.86 o 
   1   5   1       50.95       31.52      3.13 o 
   2   5   1       23.78       27.93      3.32 o 
   3   5   1        3.18        5.21      2.13 o 
   4   5   1       39.66       32.46      4.32 o 
  -7   6   1      883.66      798.75     24.52 o 
  -6   6   1      833.16      872.61     26.16 o 
  -5   6   1     1579.63     1614.69     43.99 o 
  -4   6   1     1817.19     1988.86     37.06 o 
  -3   6   1     1509.68     1619.97     33.13 o 
  -2   6   1     2683.04     2759.23     50.51 o 
  -1   6   1     2367.71     2270.72     41.94 o 
   0   6   1     2726.16     2940.08     77.04 o 
   1   6   1     1852.11     1834.24     49.77 o 
   2   6   1      946.26      921.64     27.16 o 
   3   6   1      666.41      785.21     24.24 o 
  -6   7   1       14.61       12.96      3.22 o 
  -5   7   1       50.08       50.94      4.53 o 
  -4   7   1        0.19        0.43      1.11 o 
  -3   7   1       10.01       13.49      1.73 o 
  -2   7   1       11.88       12.68      1.55 o 
  -1   7   1       40.89       50.96      2.76 o 
   0   7   1       25.56       34.28      3.66 o 
   1   7   1       69.19       81.96      6.06 o 
   2   7   1        7.14        6.53      2.73 o 
  -5   8   1     1095.43     1122.42     32.09 o 
  -4   8   1     1369.42     1412.31     39.06 o 
  -3   8   1      974.29      946.41     19.05 o 
  -2   8   1      765.72      744.28     15.46 o 
  -1   8   1      664.40      633.24     13.54 o 
   0   8   1      924.36      940.00     19.35 o 
  -3   9   1        1.10        3.32      1.51 o 
   1  -9   2       27.54       39.10      4.34 o 
   2  -9   2        0.83        3.08      2.12 o 
   3  -9   2        0.00        4.39      2.08 o 
   4  -9   2       24.69       28.52      3.43 o 
  -1  -8   2      850.73      957.59     28.66 o 
   0  -8   2     1082.20      976.27     28.59 o 
   1  -8   2     1887.40     1751.43     47.92 o 
   2  -8   2     2835.68     2719.31     72.02 o 
   3  -8   2      674.12      708.93     21.20 o 
   4  -8   2      188.36      192.53      7.87 o 
   5  -8   2      960.53      949.30     27.54 o 
  -3  -7   2        0.95        0.00      3.20 o 
  -2  -7   2       31.61       27.58      4.00 o 
  -1  -7   2        6.49       10.60      2.38 o 
   0  -7   2      200.92      189.23      7.20 o 
   1  -7   2      331.25      330.61     20.88 o 
   2  -7   2      298.50      289.90     10.38 o 
   3  -7   2       32.83       41.61      2.77 o 
   4  -7   2      105.69      112.13      8.59 o 
   5  -7   2        0.09        0.81      3.78 o 
   6  -7   2       21.44       24.68      3.40 o 
  -4  -6   2      598.17      548.95     18.68 o 
  -3  -6   2     1216.65     1190.22     34.42 o 
  -2  -6   2     2313.12     2461.10     65.88 o 
  -1  -6   2     1365.25     1550.72     42.33 o 
   0  -6   2      330.21      322.52     10.96 o 
   1  -6   2      838.98      881.77     31.54 o 
   2  -6   2     4756.81     4753.98     85.47 o 
   3  -6   2     2161.65     2204.01     40.59 o 
   4  -6   2      985.58     1073.05     29.81 o 
   5  -6   2     1489.69     1608.21     30.64 o 
   6  -6   2      762.58      803.58     16.73 o 
  -4  -5   2       86.08       83.03      6.07 o 
  -3  -5   2        0.09        2.17      2.10 o 
  -2  -5   2      615.87      629.68     19.15 o 
  -1  -5   2        0.25        0.00      1.58 o 
   0  -5   2      630.50      536.97     15.99 o 
   1  -5   2      218.59      227.63     12.35 o 
   2  -5   2      145.67      167.16      7.94 o 
   3  -5   2        1.65        2.39      0.98 o 
   4  -5   2        7.08       10.30      1.32 o 
   5  -5   2        2.75        8.21      1.42 o 
   6  -5   2       58.36       55.74      4.49 o 
   7  -5   2       86.48       88.43      7.41 o 
  -5  -4   2      656.78      736.03     22.39 o 
  -4  -4   2      742.11      766.31     22.56 o 
  -3  -4   2     1217.47     1168.27     32.38 o 
  -2  -4   2     3630.29     4168.58    107.36 o 
  -1  -4   2     3707.29     3597.42     92.62 o 
   0  -4   2     3913.12     3695.26     94.77 o 
   1  -4   2     6331.12     6575.20    117.19 o 
   2  -4   2     3713.76     3816.84     68.54 o 
   3  -4   2     2060.27     2286.10     41.80 o 
   4  -4   2     3691.71     4049.57     73.31 o 
   5  -4   2     2140.71     2243.79     45.99 o 
   6  -4   2      544.47      545.98     17.14 o 
   7  -4   2      881.15      914.23     19.55 o 
  -6  -3   2       17.36       18.60      2.22 o 
  -5  -3   2       23.46       29.41      2.35 o 
  -4  -3   2       52.62       56.93      5.80 o 
  -3  -3   2      100.37      108.37      3.03 o 
  -2  -3   2       33.43       22.68      2.09 o 
  -1  -3   2       62.21       52.13      2.49 o 
   0  -3   2      201.07      224.36      9.90 o 
   1  -3   2      187.70      164.59      6.52 o 
   2  -3   2       17.35       33.13      4.47 o 
   3  -3   2      321.44      327.10     14.84 o 
   4  -3   2        8.33        9.36      1.29 o 
   5  -3   2       13.79       12.01      1.59 o 
   6  -3   2        3.97        3.51      1.39 o 
   7  -3   2        9.05        3.25      1.61 o 
  -6  -2   2      973.11     1005.87     20.44 o 
  -5  -2   2     1338.56     1330.58     25.72 o 
  -4  -2   2     1988.98     2044.97     47.97 o 
  -3  -2   2     3806.85     4068.85     62.59 o 
  -2  -2   2     9072.21     8996.71    136.70 o 
  -1  -2   2     1245.06     1229.37     32.99 o 
   0  -2   2     3777.60     3641.40    105.98 o 
   1  -2   2    16675.44    12884.78    372.48 o 
   2  -2   2     4587.48     4526.55     80.91 o 
   3  -2   2     4365.47     4492.73     80.72 o 
   4  -2   2     2655.02     2717.68     49.73 o 
   5  -2   2     1338.64     1472.80     28.21 o 
   6  -2   2      743.97      741.52     15.57 o 
   7  -2   2      429.32      409.95      9.97 o 
  -7  -1   2        3.75        6.03      2.45 o 
  -6  -1   2        2.39        2.43      1.31 o 
  -5  -1   2       61.99       56.13      3.27 o 
  -4  -1   2       83.59       96.33      2.77 o 
  -3  -1   2        6.25        4.66      0.77 o 
  -2  -1   2      291.18      294.99     10.03 o 
  -1  -1   2      103.32      105.61      5.79 o 
   0  -1   2        9.49        8.25      0.90 o 
   1  -1   2        0.72        0.31      1.89 o 
   2  -1   2     1070.36     1128.60     17.70 o 
   3  -1   2       14.22       14.26      3.55 o 
   4  -1   2      144.52      160.43      4.47 o 
   5  -1   2       18.11       16.57      1.78 o 
   6  -1   2      115.07      109.72      4.31 o 
   7  -1   2        3.80        2.22      1.79 o 
  -7   0   2      343.90      311.60     11.94 o 
  -6   0   2     1101.06     1081.49     21.40 o 
  -5   0   2     2566.53     2627.13     45.08 o 
  -4   0   2     2051.60     2230.51     38.35 o 
  -3   0   2     3742.95     4016.24     61.42 o 
  -2   0   2    10361.15    10270.65    154.76 o 
  -1   0   2     6517.21     5557.42    241.21 o 
   0   0   2     3044.67     2995.63     76.11 o 
   1   0   2     2996.51     3039.32     77.51 o 
   2   0   2     2708.40     2820.60     51.01 o 
   3   0   2     4329.96     4453.29    148.92 o 
   4   0   2     1731.48     1656.58     31.08 o 
   5   0   2     1500.71     1512.73     25.73 o 
   6   0   2     1159.51     1109.64     31.29 o 
  -7   1   2       14.46        6.96      2.64 o 
  -6   1   2       65.27       49.61      2.65 o 
  -5   1   2       60.23       69.76      2.25 o 
  -4   1   2      141.86      160.17      3.38 o 
  -3   1   2      125.57      138.57      3.75 o 
  -2   1   2      785.36      783.57     20.82 o 
  -1   1   2      130.19      140.25      3.00 o 
   0   1   2      167.38      163.54      5.10 o 
   1   1   2       11.48       11.69      1.62 o 
   2   1   2       22.95       19.15      1.99 o 
   3   1   2        3.85        2.65      0.85 o 
   4   1   2      147.41      150.19     15.24 o 
   5   1   2        2.00        0.00      3.40 o 
   6   1   2       23.37       15.75      2.18 o 
  -7   2   2      537.04      581.61     18.63 o 
  -6   2   2      904.98      904.54     26.06 o 
  -5   2   2     1228.24     1195.03     22.67 o 
  -4   2   2     1998.53     2093.37     67.03 o 
  -3   2   2     3691.11     4097.56     73.37 o 
  -2   2   2     3559.17     3636.20     65.03 o 
  -1   2   2     8509.08     8373.76    148.79 o 
   0   2   2     5060.52     4661.43    118.22 o 
   1   2   2     4468.58     4810.06    122.56 o 
   2   2   2     4710.83     5004.81    128.00 o 
   3   2   2     3432.93     3516.32     91.18 o 
   4   2   2     2187.47     2346.15     62.35 o 
   5   2   2      891.20      813.61     24.35 o 
   6   2   2      557.24      549.45     18.19 o 
  -7   3   2        5.17        4.94      2.49 o 
  -6   3   2        2.98        5.50      2.35 o 
  -5   3   2        1.19        2.10      1.07 o 
  -4   3   2      713.74      726.93     24.69 o 
  -3   3   2        0.28        0.00      0.60 o 
  -2   3   2     1380.63     1541.98     28.16 o 
  -1   3   2      134.86      155.62      4.13 o 
   0   3   2       24.08       29.42      2.38 o 
   1   3   2       82.58       93.12      4.65 o 
   2   3   2      136.13      130.68      6.02 o 
   3   3   2        0.92        4.00      1.87 o 
   4   3   2       63.15       67.70      5.23 o 
   5   3   2        0.05        0.00      2.14 o 
  -7   4   2     1016.55      914.39     27.20 o 
  -6   4   2     2070.60     1991.13     53.54 o 
  -5   4   2     1472.57     1421.99     38.77 o 
  -4   4   2     1949.73     1934.33     48.34 o 
  -3   4   2     4303.75     4697.00     89.76 o 
  -2   4   2     5087.94     5412.70     96.92 o 
  -1   4   2     5394.72     5512.34     98.78 o 
   0   4   2     2661.56     2386.99     62.00 o 
   1   4   2     2533.43     2057.07     54.24 o 
   2   4   2     1798.92     1960.10     52.55 o 
   3   4   2     1137.50     1166.32     33.21 o 
   4   4   2     1379.33     1489.74     42.06 o 
  -7   5   2       12.63       10.22      3.05 o 
  -6   5   2      128.64      116.47      7.13 o 
  -5   5   2       11.92       11.90      2.71 o 
  -4   5   2      156.54      172.38     10.63 o 
  -3   5   2      182.13      173.59      6.01 o 
  -2   5   2       21.13       17.05      2.23 o 
  -1   5   2        1.75        2.91      1.04 o 
   0   5   2       16.92       29.80      2.90 o 
   1   5   2       33.70       33.52      3.45 o 
   2   5   2       58.91       55.78      4.67 o 
   3   5   2      267.52      276.21     10.79 o 
   4   5   2       19.25       10.24      3.05 o 
  -7   6   2      632.07      639.41     20.72 o 
  -6   6   2     1379.88     1400.39     39.36 o 
  -5   6   2     1533.96     1498.34     41.04 o 
  -4   6   2      870.18      983.23     27.82 o 
  -3   6   2     1639.07     1649.12     30.94 o 
  -2   6   2     2469.99     2448.23     45.07 o 
  -1   6   2     2051.75     1988.99     37.09 o 
   0   6   2     1383.96     1352.19     37.20 o 
   1   6   2      932.65      916.08     26.61 o 
   2   6   2     1218.37     1165.23     33.61 o 
   3   6   2      899.41     1059.70     31.56 o 
  -6   7   2        0.00        6.55      2.90 o 
  -5   7   2        8.71       14.69      3.00 o 
  -4   7   2       39.41       45.53      4.09 o 
  -3   7   2        5.07        2.77      1.13 o 
  -2   7   2       29.06       28.29      2.38 o 
  -1   7   2      230.10      209.19      5.70 o 
   0   7   2        0.66        0.00      1.81 o 
   1   7   2       64.87       52.69      4.77 o 
   2   7   2       20.94       32.14      4.46 o 
  -5   8   2     1194.90     1254.07     35.82 o 
  -4   8   2      645.70      604.41     19.03 o 
  -3   8   2      548.61      542.11     11.83 o 
  -2   8   2      984.02      907.84     19.83 o 
  -1   8   2     1358.18     1286.54     25.26 o 
   0   8   2     1132.10     1191.22     24.04 o 
   1  -9   3       10.67       17.33      3.01 o 
   2  -9   3       31.40       43.97      4.17 o 
   3  -9   3       11.37       14.31      2.60 o 
  -1  -8   3     1011.73      797.37     24.54 o 
   0  -8   3     1363.38     1273.39     36.23 o 
   1  -8   3     1177.35     1137.02     32.49 o 
   2  -8   3      727.16      705.98     21.40 o 
   3  -8   3     1009.14     1051.29     30.18 o 
   4  -8   3      821.70      811.42     24.20 o 
   5  -8   3      591.71      613.40     19.05 o 
  -3  -7   3       38.42       52.02      5.32 o 
  -2  -7   3       13.05       25.76      3.77 o 
  -1  -7   3      269.82      265.92     10.36 o 
   0  -7   3      296.19      319.84     11.36 o 
   1  -7   3       36.61       28.36      3.14 o 
   2  -7   3       81.47       80.38      5.14 o 
   3  -7   3        4.07        0.00      1.37 o 
   4  -7   3        0.00        0.00      1.51 o 
   5  -7   3        5.31        7.78      1.96 o 
   6  -7   3        2.07        9.76      2.32 o 
  -4  -6   3     1243.65     1283.68     37.29 o 
  -3  -6   3      493.85      512.42     17.01 o 
  -2  -6   3      218.66      258.76      9.95 o 
  -1  -6   3     2279.56     2236.57     59.62 o 
   0  -6   3     2376.76     2316.36     42.53 o 
   1  -6   3     1525.40     1639.25     67.38 o 
   2  -6   3     3102.28     3219.26    120.81 o 
   3  -6   3     1823.06     1833.06     48.78 o 
   4  -6   3     1307.32     1276.22     24.45 o 
   5  -6   3     1658.84     1805.16     34.28 o 
   6  -6   3     1367.13     1423.70     27.87 o 
  -5  -5   3       72.10       87.99      6.64 o 
  -4  -5   3      318.56      248.74     10.14 o 
  -3  -5   3       46.17       48.06      4.51 o 
  -2  -5   3      131.65      152.08      7.08 o 
  -1  -5   3      134.85      150.94      6.72 o 
   0  -5   3       34.66       33.20      3.09 o 
   1  -5   3      255.29      232.17     18.88 o 
   2  -5   3        0.08        0.87      0.80 o 
   3  -5   3        7.63       15.99      1.47 o 
   4  -5   3      261.70      260.35     10.03 o 
   5  -5   3        2.71        5.37      1.32 o 
   6  -5   3        4.70        6.89      1.66 o 
   7  -5   3       22.04       27.45      2.61 o 
  -5  -4   3      840.99      862.09     28.68 o 
  -4  -4   3     2542.95     2697.00     50.01 o 
  -3  -4   3     1792.38     1742.05     38.84 o 
  -2  -4   3     2096.73     1893.02     81.44 o 
  -1  -4   3     5779.43     5562.80    107.04 o 
   0  -4   3     2748.98     2614.14     58.22 o 
   1  -4   3     3904.56     3756.73     57.70 o 
   2  -4   3     7860.00     7807.18    139.16 o 
   3  -4   3     1816.02     1863.86     46.35 o 
   4  -4   3     1286.12     1295.99     24.67 o 
   5  -4   3     1157.24     1195.99     25.18 o 
   6  -4   3     1145.74     1209.08     23.98 o 
   7  -4   3      896.85      906.06     19.12 o 
  -6  -3   3       25.44       29.20      2.59 o 
  -5  -3   3       11.51       17.01      1.60 o 
  -4  -3   3        2.18        2.49      1.07 o 
  -3  -3   3        0.00        1.86      0.93 o 
  -2  -3   3      222.45      241.39      4.76 o 
  -1  -3   3       98.16      102.38      7.39 o 
   0  -3   3     1510.24     1630.44     32.12 o 
   1  -3   3       49.89       35.96      1.21 o 
   2  -3   3      409.89      425.78      8.89 o 
   3  -3   3       46.42       55.18      2.31 o 
   4  -3   3       85.49       96.85      3.40 o 
   5  -3   3      113.65      126.68      4.42 o 
   6  -3   3      110.06      112.50      4.52 o 
   7  -3   3        0.89        3.83      2.91 o 
  -6  -2   3      665.19      677.22     20.71 o 
  -5  -2   3     2013.83     2105.69     42.75 o 
  -4  -2   3     1824.02     1826.53     35.73 o 
  -3  -2   3     1822.58     1848.60     29.05 o 
  -2  -2   3     5967.63     6033.18     91.45 o 
  -1  -2   3     3362.48     3075.79     47.11 o 
   0  -2   3     3242.13     2733.62     59.08 o 
   1  -2   3     6228.94     5884.80    111.42 o 
   2  -2   3     4507.43     4576.87    113.57 o 
   3  -2   3     2497.50     2724.75     61.45 o 
   4  -2   3     1894.91     1805.77     33.65 o 
   5  -2   3     1026.54     1073.04     21.19 o 
   6  -2   3     1018.95      994.28     41.09 o 
   7  -2   3      963.75      867.43     18.34 o 
  -7  -1   3       41.34       54.35      5.13 o 
  -6  -1   3        2.54        6.14      1.59 o 
  -5  -1   3        7.75       15.92      1.91 o 
  -4  -1   3        4.38       10.55      1.08 o 
  -3  -1   3       85.36       78.03      2.23 o 
  -2  -1   3       26.79       23.65      1.16 o 
  -1  -1   3     1851.72     1714.36     50.70 o 
   0  -1   3       10.96       10.37      0.64 o 
   1  -1   3      341.92      380.50      8.14 o 
   2  -1   3      719.57      812.90     13.01 o 
   3  -1   3        6.76        8.56      1.13 o 
   4  -1   3      151.67      152.15      8.66 o 
   5  -1   3      227.86      220.00      7.24 o 
   6  -1   3        5.25        2.55      1.40 o 
  -7   0   3      417.86      402.70     14.34 o 
  -6   0   3     1003.85      817.18     24.10 o 
  -5   0   3     2162.71     2152.80     33.94 o 
  -4   0   3     1512.78     1551.60     24.58 o 
  -3   0   3     4474.01     4445.33     67.82 o 
  -2   0   3     7512.48     8370.47    126.74 o 
  -1   0   3     1156.19      992.87     40.28 o 
   0   0   3     4685.52     4576.57    115.92 o 
   1   0   3     4641.46     4728.96    120.19 o 
   2   0   3     5312.10     5322.56    100.99 o 
   3   0   3     4737.87     4896.76     88.16 o 
   4   0   3     1401.28     1407.79     26.85 o 
   5   0   3     1300.32     1156.25     22.87 o 
   6   0   3      920.45      817.07     20.14 o 
  -7   1   3       18.66       25.61      3.53 o 
  -6   1   3        1.55        0.00      1.60 o 
  -5   1   3       12.02       15.33      1.64 o 
  -4   1   3      231.38      231.00      4.48 o 
  -3   1   3       33.48       34.48      1.51 o 
  -2   1   3       77.80       83.85      3.51 o 
  -1   1   3      143.33      133.12      4.48 o 
   0   1   3      975.85     1171.32     30.57 o 
   1   1   3        0.64        0.00      0.88 o 
   2   1   3        2.59        8.15      1.63 o 
   3   1   3        3.59        8.00      1.79 o 
   4   1   3      154.40      144.19      4.67 o 
   5   1   3      116.89      116.89      4.58 o 
   6   1   3       34.29       31.55      3.01 o 
  -7   2   3      590.67      443.13     15.05 o 
  -6   2   3     1290.28     1221.27     34.15 o 
  -5   2   3     1581.83     1652.76     44.38 o 
  -4   2   3     2377.15     2535.40     45.95 o 
  -3   2   3     4054.48     4257.14    108.09 o 
  -2   2   3     6374.40     6784.97    137.39 o 
  -1   2   3     6330.88     6812.27    121.34 o 
   0   2   3     5548.22     4776.86    121.39 o 
   1   2   3     4424.98     4470.44    114.20 o 
   2   2   3     4471.44     4767.33    113.72 o 
   3   2   3     2973.98     3057.73     65.72 o 
   4   2   3      973.34      997.01     28.72 o 
   5   2   3      958.75      951.04     28.12 o 
  -7   3   3        7.90        0.00      2.12 o 
  -6   3   3       56.74       67.58      5.11 o 
  -5   3   3       23.13       26.09      3.45 o 
  -4   3   3      132.50      120.85      5.57 o 
  -3   3   3      162.23      168.77      6.35 o 
  -2   3   3       98.92       94.72      4.88 o 
  -1   3   3      280.06      287.25      6.16 o 
   0   3   3       13.26        5.57      1.60 o 
   1   3   3        0.50        0.00      1.46 o 
   2   3   3       21.35       20.63      2.71 o 
   3   3   3        4.40        0.32      1.56 o 
   4   3   3       20.72       21.90      3.30 o 
   5   3   3       17.66       21.16      3.61 o 
  -7   4   3      898.91      855.51     25.94 o 
  -6   4   3      934.87      941.06     27.57 o 
  -5   4   3     1514.36     1491.91     40.77 o 
  -4   4   3     3834.78     4184.76    107.26 o 
  -3   4   3     3068.13     3246.46     82.20 o 
  -2   4   3     2969.08     3035.02     54.95 o 
  -1   4   3     3063.92     3047.09     55.26 o 
   0   4   3     1676.28     1783.27     46.99 o 
   1   4   3     1790.77     1639.08     44.09 o 
   2   4   3     1065.13     1234.26     34.60 o 
   3   4   3     1426.65     1413.47     39.75 o 
   4   4   3     1201.73     1221.05     35.47 o 
  -7   5   3        0.02        3.27      3.14 o 
  -6   5   3        0.05        0.44      2.27 o 
  -5   5   3        4.56        1.37      2.21 o 
  -4   5   3       84.65       90.88      5.48 o 
  -3   5   3       15.53       12.31      1.36 o 
  -2   5   3        4.37        2.34      1.05 o 
  -1   5   3        7.31       15.28      1.96 o 
   0   5   3      173.18      171.25      6.79 o 
   1   5   3        3.12        6.53      2.20 o 
   2   5   3       36.46       29.64      3.66 o 
   3   5   3       32.57       33.13      3.95 o 
  -6   6   3      679.11      657.65     21.05 o 
  -5   6   3      672.44      751.95     22.64 o 
  -4   6   3     1276.61     1271.07     35.29 o 
  -3   6   3     1687.61     1700.15     31.88 o 
  -2   6   3     1445.67     1405.75     37.96 o 
  -1   6   3     1532.20     1515.69     28.87 o 
   0   6   3     2029.24     1909.60     51.24 o 
   1   6   3     1685.38     1762.77     48.16 o 
   2   6   3      436.69      486.67     16.50 o 
  -6   7   3        3.57        1.80      3.08 o 
  -5   7   3        0.60        5.27      2.80 o 
  -4   7   3      142.63      144.27      7.49 o 
  -3   7   3       30.18       20.92      2.89 o 
  -2   7   3       47.89       50.06      4.40 o 
  -1   7   3        5.81       13.01      1.75 o 
   0   7   3        4.78        4.29      1.52 o 
   1   7   3       81.73       77.24      6.13 o 
  -4   8   3      958.50      984.22     28.87 o 
  -3   8   3     1473.84     1333.47     37.12 o 
  -2   8   3      908.45      913.10     18.64 o 
  -1   8   3      909.17      890.29     18.41 o 
   1  -9   4        0.13        0.00      1.83 o 
   2  -9   4       84.24       96.90      6.39 o 
   3  -9   4       21.57       27.23      3.31 o 
  -1  -8   4      834.85      846.52     25.97 o 
   0  -8   4     1424.56     1453.48     40.88 o 
   1  -8   4      962.45      935.74     27.51 o 
   2  -8   4      546.94      594.51     18.72 o 
   3  -8   4     1165.62     1103.62     31.47 o 
   4  -8   4      961.36     1007.30     29.41 o 
   5  -8   4      882.22      912.78     27.04 o 
  -3  -7   4       13.13        5.85      3.14 o 
  -2  -7   4       12.22       12.36      3.22 o 
  -1  -7   4       68.68       61.66      5.05 o 
   0  -7   4        2.12        0.00      1.84 o 
   1  -7   4       41.40       36.09      3.51 o 
   2  -7   4       11.75       14.26      2.36 o 
   3  -7   4       51.93       45.05      3.71 o 
   4  -7   4        1.64        7.80      2.06 o 
   5  -7   4        0.04        2.12      1.92 o 
  -4  -6   4      456.97      460.47     16.02 o 
  -3  -6   4     1264.37     1243.92     35.35 o 
  -2  -6   4     1276.81     1187.13     33.63 o 
  -1  -6   4     1380.43     1169.49     32.75 o 
   0  -6   4     2190.72     2077.33     55.34 o 
   1  -6   4     2572.28     2511.16     65.95 o 
   2  -6   4     2241.44     2201.06     58.25 o 
   3  -6   4     1972.08     1844.14     49.41 o 
   4  -6   4     1421.96     1334.10     36.65 o 
   5  -6   4     1477.30     1585.59     43.64 o 
   6  -6   4      786.50      796.67     24.16 o 
  -4  -5   4       30.92       59.17      5.14 o 
  -3  -5   4       29.93       33.98      2.86 o 
  -2  -5   4       21.29       34.27      3.71 o 
  -1  -5   4        0.13        0.37      1.34 o 
   0  -5   4      236.50      242.76      4.67 o 
   1  -5   4        4.64        8.63      0.78 o 
   2  -5   4       87.73       92.25      5.37 o 
   3  -5   4        2.46        4.37      0.98 o 
   4  -5   4        1.00        0.18      1.72 o 
   5  -5   4       10.70       10.72      1.59 o 
   6  -5   4        1.15        9.45      1.66 o 
  -5  -4   4      842.20      886.06     29.23 o 
  -4  -4   4     1604.72     1567.47     25.61 o 
  -3  -4   4     1217.35     1249.29     20.82 o 
  -2  -4   4     1838.86     1752.08     35.00 o 
  -1  -4   4     6223.79     5844.64    112.43 o 
   0  -4   4     3156.31     3180.15    136.00 o 
   1  -4   4     2626.28     2616.87     73.41 o 
   2  -4   4     2166.17     2219.59     34.49 o 
   3  -4   4     1292.37     1260.23     48.01 o 
   4  -4   4     1513.96     1546.05     29.10 o 
   5  -4   4     1202.73     1286.68     25.02 o 
   6  -4   4     1025.00     1059.72     22.78 o 
  -6  -3   4        0.50        1.66      1.50 o 
  -5  -3   4       52.71       53.62      2.68 o 
  -4  -3   4       61.04       72.00      5.49 o 
  -3  -3   4        1.00        0.93      0.96 o 
  -2  -3   4      219.12      235.33      4.66 o 
  -1  -3   4      120.89      110.41      4.69 o 
   0  -3   4      745.88      818.77     19.36 o 
   1  -3   4       15.37       15.82      2.92 o 
   2  -3   4       30.23       27.85      1.83 o 
   3  -3   4       18.05       25.57      2.11 o 
   4  -3   4        2.24        0.81      0.94 o 
   5  -3   4      190.69      174.94      5.26 o 
   6  -3   4       30.44       33.83      2.61 o 
  -6  -2   4      283.99      285.67     10.76 o 
  -5  -2   4     1536.24     1608.83     26.06 o 
  -4  -2   4     3405.93     3137.09     95.42 o 
  -3  -2   4     1112.56     1216.20     27.32 o 
  -2  -2   4     1054.12      928.44     17.91 o 
  -1  -2   4     4118.99     3884.54     58.95 o 
   0  -2   4     4096.63     3964.71     81.92 o 
   1  -2   4     6132.18     6079.89    115.88 o 
   2  -2   4     2937.46     2878.57     60.94 o 
   3  -2   4     2179.75     2159.91     33.57 o 
   4  -2   4     3346.24     3415.63     62.29 o 
   5  -2   4     1193.32     1215.07     23.82 o 
   6  -2   4      676.96      645.80     14.15 o 
  -7  -1   4        1.20        0.87      2.14 o 
  -6  -1   4       38.46       36.70      3.99 o 
  -5  -1   4        0.54        0.00      0.89 o 
  -4  -1   4      145.08      159.86      9.05 o 
  -3  -1   4       15.45       23.50      2.11 o 
  -2  -1   4       68.10       75.90      5.76 o 
  -1  -1   4      203.29      192.55      6.46 o 
   0  -1   4       36.68       37.84      2.62 o 
   1  -1   4       46.90       48.76      2.87 o 
   2  -1   4      152.73      161.42      5.90 o 
   3  -1   4      679.85      673.20     20.81 o 
   4  -1   4       27.04       23.50      1.93 o 
   5  -1   4      115.72      108.60      4.28 o 
   6  -1   4       14.86       12.05      1.81 o 
  -7   0   4      599.77      546.00     17.89 o 
  -6   0   4      588.59      606.00     18.79 o 
  -5   0   4     1737.65     1828.84     40.72 o 
  -4   0   4     2362.84     2486.78     38.74 o 
  -3   0   4     5055.08     5249.98     80.06 o 
  -2   0   4     3285.53     3793.85     72.35 o 
  -1   0   4     2183.89     1920.33     81.89 o 
   1   0   4     9078.04     8600.49    217.69 o 
   2   0   4     2411.25     2589.32     67.38 o 
   3   0   4     1205.45     1214.14     24.49 o 
   4   0   4     2519.75     2550.45     47.25 o 
   5   0   4     1695.50     1556.76     30.02 o 
   6   0   4      816.09      772.11     14.89 o 
  -7   1   4       12.50       10.80      2.72 o 
  -6   1   4        3.59        4.96      1.68 o 
  -5   1   4        8.96       10.48      1.56 o 
  -4   1   4      106.35      117.67      4.09 o 
  -3   1   4      301.20      281.67      9.04 o 
  -2   1   4      499.92      539.40     15.10 o 
  -1   1   4      813.67      891.68     23.60 o 
   0   1   4       81.96      102.21      4.06 o 
   1   1   4      955.57     1201.45     32.17 o 
   2   1   4        0.43        1.08      1.23 o 
   3   1   4        3.61        2.91      1.68 o 
   4   1   4        0.36        0.00      8.43 o 
   5   1   4       87.96       86.78      6.03 o 
  -7   2   4      635.72      578.43     18.56 o 
  -6   2   4     1436.45     1322.87     85.70 o 
  -5   2   4     1627.24     1764.00     47.33 o 
  -4   2   4     2277.53     2145.02     56.23 o 
  -3   2   4     6002.62     5933.51    150.09 o 
  -2   2   4     4013.07     4196.50     75.07 o 
  -1   2   4     2578.52     2487.29     45.00 o 
   0   2   4     4583.95     4236.38    108.02 o 
   1   2   4     3729.20     3673.65     94.48 o 
   2   2   4     3930.04     4098.39     87.75 o 
   3   2   4     1361.67     1356.14     33.00 o 
   4   2   4      476.95      455.70     25.23 o 
   5   2   4      326.12      329.55     12.57 o 
  -7   3   4        6.93       13.15      2.83 o 
  -6   3   4       53.23       38.98      3.96 o 
  -5   3   4        7.15        7.30      2.38 o 
  -4   3   4       27.63       33.76      3.23 o 
  -3   3   4      155.60      141.36      5.81 o 
  -2   3   4       29.55       31.41      2.44 o 
  -1   3   4       65.50       67.52      3.02 o 
   0   3   4        0.01        0.72      1.35 o 
   1   3   4       43.56       49.06      3.81 o 
   2   3   4       40.33       53.71      4.24 o 
   3   3   4      233.55      242.98      9.47 o 
   4   3   4       53.24       54.86      4.80 o 
  -7   4   4      731.61      712.34     22.42 o 
  -6   4   4     1029.30     1098.97     31.99 o 
  -5   4   4     1644.89     1625.18     44.26 o 
  -4   4   4     2380.41     2350.12     61.84 o 
  -3   4   4     1772.07     1826.88     48.32 o 
  -2   4   4     1943.53     1993.83     36.65 o 
  -1   4   4     1891.34     2112.63     38.90 o 
   0   4   4     1581.88     1373.14     36.95 o 
   1   4   4     1108.97     1174.03     32.67 o 
   2   4   4     1650.23     1743.14     47.63 o 
   3   4   4     1831.25     1822.06     50.25 o 
   4   4   4     1082.04     1110.56     32.90 o 
  -7   5   4        0.69        0.00      2.88 o 
  -6   5   4        8.42        3.27      2.91 o 
  -5   5   4        7.76        8.55      2.47 o 
  -4   5   4       13.61       13.37      2.60 o 
  -3   5   4      127.40      124.78      6.18 o 
  -2   5   4        0.35        0.00      0.97 o 
  -1   5   4        0.30        1.07      1.71 o 
   0   5   4       24.33       30.81      3.00 o 
   1   5   4        7.74       10.79      2.43 o 
   2   5   4        0.56        0.62      2.02 o 
   3   5   4       23.51       26.22      3.69 o 
  -6   6   4      462.09      538.53     18.39 o 
  -5   6   4      763.91      756.27     23.20 o 
  -4   6   4     1380.30     1455.24     40.21 o 
  -3   6   4     1790.25     1668.91     45.02 o 
  -2   6   4     2298.33     2090.13     55.34 o 
  -1   6   4     1334.23     1372.13     26.49 o 
   0   6   4     1659.89     1570.26     42.70 o 
   1   6   4     1592.35     1552.08     43.12 o 
   2   6   4      610.20      697.82     22.12 o 
  -5   7   4        0.43        2.41      2.64 o 
  -4   7   4       27.25       20.41      3.40 o 
  -3   7   4        2.47        2.29      1.96 o 
  -2   7   4        2.22        4.09      2.09 o 
  -1   7   4       21.82       21.51      2.13 o 
   0   7   4       70.68       63.95      6.37 o 
  -3   8   4     1115.48     1122.22     32.17 o 
  -1  -8   5      745.81      756.22     23.64 o 
   0  -8   5     1396.51     1417.17     40.02 o 
   1  -8   5      857.04      892.49     26.55 o 
   2  -8   5      906.09      971.71     28.54 o 
   3  -8   5     1286.68     1263.51     35.82 o 
   4  -8   5     1036.27     1047.94     30.60 o 
  -2  -7   5        8.75        4.75      2.79 o 
  -1  -7   5        0.98        2.72      2.51 o 
   0  -7   5      141.71      109.53      6.50 o 
   1  -7   5       17.57       15.88      2.79 o 
   2  -7   5        9.63       10.99      2.26 o 
   3  -7   5        0.00        0.74      1.67 o 
   4  -7   5       62.74       68.23      4.88 o 
   5  -7   5       18.50       14.38      2.89 o 
  -3  -6   5     1175.16     1281.68     36.47 o 
  -2  -6   5     1111.81      946.77     25.60 o 
  -1  -6   5     1453.86     1457.16     30.32 o 
   0  -6   5     2666.66     2480.90     61.51 o 
   1  -6   5     1394.76     1552.05     42.08 o 
   2  -6   5     1536.95     1483.26     40.13 o 
   3  -6   5     1599.49     1598.40     43.51 o 
   4  -6   5     1415.53     1395.23     38.50 o 
   5  -6   5     1322.30     1233.34     35.04 o 
   6  -6   5      319.49      371.18     13.43 o 
  -4  -5   5        3.68        4.87      3.29 o 
  -3  -5   5       35.25       37.19      3.04 o 
  -2  -5   5       12.64       16.61      2.14 o 
  -1  -5   5      180.48      180.97      5.71 o 
   0  -5   5       35.71       25.10      4.47 o 
   1  -5   5        5.90        4.41      1.33 o 
   2  -5   5       14.07       14.30      2.66 o 
   3  -5   5        3.57        0.97      1.43 o 
   4  -5   5       10.53       16.19      2.51 o 
   5  -5   5       10.86       12.29      2.48 o 
   6  -5   5       40.06       59.22      5.08 o 
  -5  -4   5      570.14      656.60     15.42 o 
  -4  -4   5     1109.19     1044.18     54.69 o 
  -3  -4   5     1551.26     1530.50     57.48 o 
  -2  -4   5     2366.08     2218.70     44.21 o 
  -1  -4   5     2654.53     2333.66     49.77 o 
   0  -4   5     1699.52     1551.58     31.26 o 
   1  -4   5     1881.82     1446.12    101.03 o 
   2  -4   5     1930.52     1965.76     30.61 o 
   3  -4   5     1395.47     1462.09     23.16 o 
   4  -4   5     1366.89     1347.13     39.78 o 
   5  -4   5     1553.69     1510.08     28.98 o 
   6  -4   5      902.86      916.17     18.99 o 
  -6  -3   5       26.07       29.97      3.63 o 
  -5  -3   5        4.57        6.15      2.33 o 
  -4  -3   5        3.12        8.42      1.79 o 
  -3  -3   5       48.52       76.43      2.59 o 
  -2  -3   5       12.53       11.66      1.65 o 
  -1  -3   5       18.79       19.35      1.15 o 
   0  -3   5      252.93      237.49      7.61 o 
   1  -3   5       48.65       35.57      2.88 o 
   2  -3   5        1.58        0.00      1.92 o 
   3  -3   5       16.86       17.20      1.14 o 
   4  -3   5        4.55        4.79      1.11 o 
   5  -3   5       11.67       15.43      2.67 o 
   6  -3   5       27.34       36.75      2.80 o 
  -6  -2   5      831.67      883.91     25.93 o 
  -5  -2   5     1099.21     1195.56     44.43 o 
  -4  -2   5     1213.96     1088.29     34.48 o 
  -3  -2   5      613.54      630.93     35.59 o 
  -2  -2   5     3565.97     3516.50     77.11 o 
  -1  -2   5     5704.18     5675.37     86.10 o 
   0  -2   5     3752.82     3544.78     54.32 o 
   1  -2   5     5231.81     5410.45    103.88 o 
   2  -2   5     3566.82     3252.05     62.84 o 
   3  -2   5     3010.28     3200.20     73.92 o 
   4  -2   5     1417.26     1422.48     27.19 o 
   5  -2   5     1073.26     1098.13     21.92 o 
   6  -2   5      955.35      943.65     26.17 o 
  -6  -1   5       58.35       48.25      3.56 o 
  -5  -1   5        0.24        0.88      1.90 o 
  -4  -1   5        1.96        6.43      1.03 o 
  -3  -1   5       11.34       15.32      1.12 o 
  -2  -1   5        0.10        0.00      0.58 o 
  -1  -1   5       20.18       24.29      1.14 o 
   0  -1   5      255.61      321.94      5.71 o 
   1  -1   5      269.71      293.64      6.89 o 
   2  -1   5       95.46      108.90      8.97 o 
   3  -1   5      384.62      402.07      9.15 o 
   4  -1   5       29.55       31.03      3.31 o 
   5  -1   5      209.60      189.11      5.94 o 
   6  -1   5        0.52        4.79      1.67 o 
  -7   0   5      468.32      440.89     15.21 o 
  -6   0   5     1010.04     1070.65     22.87 o 
  -5   0   5     2398.22     2420.24     48.12 o 
  -4   0   5     2216.76     2183.02     43.97 o 
  -3   0   5     2597.62     2645.58     72.31 o 
  -2   0   5     5889.52     6111.57     93.26 o 
  -1   0   5     5353.39     5000.01     89.30 o 
   0   0   5     2443.13     2174.26     56.22 o 
   1   0   5     3433.23     3429.20     88.24 o 
   2   0   5     2567.84     2987.97     77.76 o 
   3   0   5     2147.85     2183.20     58.11 o 
   4   0   5     1564.49     1563.64     42.90 o 
   5   0   5     1244.64     1070.85     30.76 o 
  -7   1   5        2.04        6.15      2.27 o 
  -6   1   5        9.21        6.03      1.64 o 
  -5   1   5       43.05       42.74      2.84 o 
  -4   1   5      277.44      256.57      9.10 o 
  -3   1   5     1016.77      911.07     24.83 o 
  -2   1   5      373.45      387.54     11.48 o 
  -1   1   5      257.34      248.41      7.76 o 
   0   1   5       59.85       96.98      4.34 o 
   1   1   5      136.72      156.01      6.07 o 
   2   1   5      106.89      121.58      5.89 o 
   3   1   5       88.19       91.63      5.45 o 
   4   1   5       31.03       29.35      8.02 o 
   5   1   5      123.61      145.19      9.25 o 
  -7   2   5      445.39      444.28     15.30 o 
  -6   2   5     1771.50     1617.95     42.38 o 
  -5   2   5     1996.55     2265.23     60.31 o 
  -2   2   5     2715.75     2916.54     52.57 o 
  -1   2   5     3501.59     3605.90     64.94 o 
   0   2   5     3683.83     3475.74     89.21 o 
   1   2   5     3786.81     3789.90     97.64 o 
   2   2   5      944.83      883.08     27.00 o 
   3   2   5      103.68      111.30      5.91 o 
   4   2   5     1482.99     1476.66     39.28 o 
  -7   3   5       45.10       59.70      5.31 o 
  -6   3   5        0.83        0.00      2.37 o 
  -5   3   5      296.27      267.73     10.08 o 
  -4   3   5       43.94       37.25      3.63 o 
  -3   3   5        0.66        0.00      1.45 o 
  -2   3   5       15.78       11.87      1.08 o 
  -1   3   5      260.14      256.86      6.18 o 
   0   3   5      181.77      188.00      6.95 o 
   1   3   5      574.94      610.63     18.19 o 
   2   3   5      209.34      210.86      8.44 o 
   3   3   5      160.23      174.24      8.41 o 
   4   3   5        7.26       12.53      2.68 o 
  -7   4   5      495.32      466.69     16.36 o 
  -6   4   5     1218.64     1231.30     35.29 o 
  -5   4   5     1252.82     1179.64     33.21 o 
  -4   4   5     1548.21     1592.22     43.17 o 
  -3   4   5     2384.37     2531.23     66.22 o 
  -2   4   5     1336.11     1368.84     25.68 o 
  -1   4   5      668.21      639.55     12.95 o 
   0   4   5     1780.22     1805.85     48.11 o 
   1   4   5     4559.13     4250.81    110.19 o 
   2   4   5     2295.61     2605.59     69.52 o 
   3   4   5      373.02      434.77     15.18 o 
  -6   5   5        1.11       10.10      2.84 o 
  -5   5   5       61.97       75.61      5.68 o 
  -4   5   5        5.13        1.28      1.75 o 
  -3   5   5      227.09      238.50      8.87 o 
  -2   5   5        0.96        4.94      1.52 o 
  -1   5   5      409.69      392.29      8.80 o 
   0   5   5        0.28        9.74      2.07 o 
   1   5   5       70.48       72.79      5.36 o 
   2   5   5       23.06       19.64      3.40 o 
  -6   6   5      619.12      629.34     20.78 o 
  -5   6   5     1001.45     1033.99     30.54 o 
  -4   6   5     1401.86     1316.37     37.04 o 
  -3   6   5     2041.63     1923.40     51.73 o 
  -2   6   5     2141.16     1995.87     53.37 o 
  -1   6   5     1297.61     1273.98     24.93 o 
   0   6   5     1147.89     1159.57     36.95 o 
   1   6   5      738.95      747.09     22.97 o 
  -4   7   5        3.23        6.60      2.79 o 
  -3   7   5        0.92        0.00      1.86 o 
  -2   7   5       18.97       19.51      3.29 o 
  -1   7   5        0.20        0.00      1.78 o 
   0  -8   6      685.10      737.64     22.92 o 
   1  -8   6      890.41      912.15     27.16 o 
   2  -8   6     1162.62     1023.46     29.77 o 
   3  -8   6      966.69     1035.35     30.39 o 
  -2  -7   6        4.27        6.33      2.84 o 
  -1  -7   6       22.58       13.39      2.93 o 
   0  -7   6       62.26       49.12      4.47 o 
   1  -7   6        4.81        5.86      2.19 o 
   2  -7   6      112.31       91.07      5.80 o 
   3  -7   6       55.53       54.72      4.58 o 
   4  -7   6        4.35        5.35      1.92 o 
  -3  -6   6      969.79      916.93     37.48 o 
  -2  -6   6      862.33      872.80     19.53 o 
  -1  -6   6     1417.65     1344.45     28.34 o 
   0  -6   6     1287.31     1128.53     33.84 o 
   1  -6   6      756.57      743.87     21.21 o 
   2  -6   6     2182.52     2044.18     54.78 o 
   3  -6   6     1963.81     1658.23     44.99 o 
   4  -6   6      818.49      718.46     21.77 o 
   5  -6   6      381.21      388.08     13.59 o 
  -4  -5   6        0.01        4.64      2.00 o 
  -3  -5   6        0.39        2.31      1.77 o 
  -2  -5   6      304.54      280.38      7.80 o 
  -1  -5   6      112.77      114.05      7.53 o 
   0  -5   6       27.49       23.65      2.22 o 
   1  -5   6        6.21        4.70      1.37 o 
   2  -5   6        0.06        0.19      1.24 o 
   3  -5   6       69.64       55.32      4.21 o 
   4  -5   6        1.39        6.91      1.92 o 
   5  -5   6        1.73        0.00      1.41 o 
  -5  -4   6      454.61      457.36     17.96 o 
  -4  -4   6     1010.93     1054.00     22.68 o 
  -3  -4   6     1596.70     1629.97     33.34 o 
  -2  -4   6     1555.50     1524.70     31.17 o 
  -1  -4   6     2361.63     2112.89     98.71 o 
   0  -4   6     1670.38     1550.59     31.35 o 
   1  -4   6     1332.37     1403.20     43.48 o 
   2  -4   6     2290.01     2149.93     42.38 o 
   3  -4   6     1275.51     1308.90     26.79 o 
   4  -4   6     2442.39     2418.64     64.41 o 
   5  -4   6     2329.54     2156.27     58.37 o 
  -5  -3   6       15.40       15.41      2.99 o 
  -4  -3   6        0.09        3.49      1.10 o 
  -3  -3   6        3.53        3.67      1.05 o 
  -2  -3   6        1.73        9.33      2.03 o 
  -1  -3   6       14.25       14.22      3.80 o 
   0  -3   6        0.01        0.00      0.99 o 
   1  -3   6       19.82       20.59      1.74 o 
   2  -3   6       20.87       24.20      2.01 o 
   3  -3   6        0.92        3.17      1.27 o 
   4  -3   6       22.90       21.29      1.84 o 
   5  -3   6        6.52        9.59      2.97 o 
  -6  -2   6      566.51      597.11     23.42 o 
  -5  -2   6      861.20      870.61     18.93 o 
  -4  -2   6     1142.18     1086.81     29.08 o 
  -3  -2   6     1636.82     1639.93     27.11 o 
  -2  -2   6     4749.42     5011.58     76.87 o 
  -1  -2   6     4137.58     3966.69    105.62 o 
   0  -2   6     3230.74     3013.53     46.32 o 
   1  -2   6     4012.50     4016.72    154.06 o 
   2  -2   6     3366.02     3247.78     63.38 o 
   3  -2   6     1356.97     1538.07     41.81 o 
   4  -2   6      820.18      832.12     24.71 o 
   5  -2   6      922.24      844.47     25.59 o 
  -6  -1   6        4.09        4.92      3.42 o 
  -5  -1   6       34.66       37.03      7.19 o 
  -4  -1   6        1.49        2.07      1.45 o 
  -3  -1   6        5.65        9.95      2.21 o 
  -2  -1   6       92.77      110.67      7.71 o 
  -1  -1   6      104.91      125.42      2.85 o 
   0  -1   6       47.33       44.01      1.59 o 
   1  -1   6      167.27      167.29      8.08 o 
   2  -1   6       11.35       13.31      2.61 o 
   3  -1   6       12.87       11.33      2.54 o 
   4  -1   6       53.27       69.75      5.27 o 
   5  -1   6        0.73        0.00      1.47 o 
  -6   0   6      829.27      856.59     45.28 o 
  -5   0   6     2289.73     2226.08     44.61 o 
  -4   0   6     2208.35     2228.16    100.05 o 
  -3   0   6     1330.57     1290.78     40.47 o 
  -2   0   6     2621.49     2538.85     45.86 o 
  -1   0   6     3435.97     3429.96     65.93 o 
   0   0   6     2873.87     3024.61     54.75 o 
   1   0   6     1069.26     1218.02     33.09 o 
   2   0   6     1833.49     2094.12     41.68 o 
   3   0   6     3039.80     3009.78     79.29 o 
   4   0   6      899.19      866.55     25.69 o 
   5   0   6      685.98      553.91     17.94 o 
  -7   1   6        4.97        8.19      2.27 o 
  -6   1   6       40.47       51.15      3.30 o 
  -5   1   6        1.72        2.00      1.46 o 
  -4   1   6       62.11       68.70      3.42 o 
  -3   1   6       49.99       40.53      3.31 o 
  -2   1   6       12.53       13.01      0.96 o 
  -1   1   6      558.85      550.17     15.57 o 
   0   1   6        1.19        7.35      1.57 o 
   1   1   6       14.14       20.26      2.45 o 
   2   1   6      142.88      128.61      6.35 o 
   3   1   6       42.45       26.31      3.22 o 
   4   1   6        0.03        0.00      5.30 o 
  -7   2   6      585.70      520.99     17.46 o 
  -6   2   6      413.34      423.06     10.78 o 
  -5   2   6      960.40      991.30     28.40 o 
  -4   2   6     1983.15     1746.07     46.49 o 
  -3   2   6     1823.24     1869.39     49.32 o 
  -2   2   6     2642.66     2159.83     56.27 o 
  -1   2   6     3866.55     3767.78     67.95 o 
   0   2   6     1801.17     1868.47     49.10 o 
   1   2   6     1099.73     1056.52     29.24 o 
   2   2   6     1891.51     1688.66     45.71 o 
   3   2   6     1443.43     1348.35     39.80 o 
   4   2   6      603.35      588.60     19.00 o 
  -6   3   6        0.11        9.03      3.05 o 
  -5   3   6      164.75      175.66      8.30 o 
  -4   3   6       44.43       40.11      3.72 o 
  -3   3   6      203.02      212.67      8.10 o 
  -2   3   6      369.28      346.37     11.29 o 
  -1   3   6      106.89      118.04      6.39 o 
   0   3   6      422.53      440.53     13.62 o 
   1   3   6      208.83      206.50      8.06 o 
   2   3   6       51.56       74.43      5.33 o 
   3   3   6        0.13        2.03      2.09 o 
  -6   4   6     1461.87     1401.13     39.84 o 
  -5   4   6     1634.73     1529.59     42.25 o 
  -4   4   6      663.19      604.51     18.71 o 
  -3   4   6      444.21      418.65     13.60 o 
  -2   4   6     3151.00     3271.07     84.73 o 
  -1   4   6     4244.74     4161.49     75.44 o 
   0   4   6     1149.25     1226.48     33.80 o 
   1   4   6     1879.64     1964.22     52.98 o 
   2   4   6     1545.81     1494.59     41.79 o 
  -6   5   6       12.05       22.17      3.59 o 
  -5   5   6      230.63      210.53      9.80 o 
  -4   5   6      137.76      125.98      7.10 o 
  -3   5   6      350.73      304.18     10.92 o 
  -2   5   6        1.90       10.34      2.14 o 
  -1   5   6       39.15       29.44      3.22 o 
   0   5   6       42.94       46.17      2.99 o 
   1   5   6        0.41        0.00      1.84 o 
  -5   6   6     2210.65     2376.63     64.49 o 
  -4   6   6     1217.26     1186.79     34.06 o 
  -3   6   6      761.73      703.75     21.47 o 
  -2   6   6     1329.67     1222.99     34.46 o 
  -1   6   6      796.91      709.04     21.65 o 
   0   6   6      526.97      567.00     12.91 o 
   1  -8   7      903.38      943.98     28.24 o 
   2  -8   7      452.51      482.62     16.54 o 
  -2  -7   7       43.42       39.49      3.55 o 
  -1  -7   7        0.31        0.00      1.54 o 
   0  -7   7      111.47       92.96      4.67 o 
   1  -7   7       36.29       30.38      3.61 o 
   2  -7   7        0.24        0.00      1.79 o 
   3  -7   7        1.72        4.05      1.72 o 
   4  -7   7       65.46       56.07      4.88 o 
  -3  -6   7      739.75      773.94     18.17 o 
  -2  -6   7      391.39      436.75     11.43 o 
  -1  -6   7      946.91      976.17     21.50 o 
   0  -6   7     2061.43     2001.78     40.62 o 
   1  -6   7     1491.14     1402.53     29.32 o 
   2  -6   7     1086.92     1045.16     22.46 o 
   3  -6   7     1334.48     1203.52     33.99 o 
   4  -6   7      508.98      477.85     16.09 o 
  -4  -5   7       86.48       96.06      4.91 o 
  -3  -5   7      120.11      122.21     12.55 o 
  -2  -5   7        0.53        3.88      1.69 o 
  -1  -5   7       83.22       89.36      4.80 o 
   0  -5   7       12.80       10.98      1.77 o 
   1  -5   7       10.69       10.43      1.71 o 
   2  -5   7        1.55        1.05      1.27 o 
   3  -5   7        0.49        7.17      1.46 o 
   4  -5   7      143.73      136.70      7.20 o 
   5  -5   7       60.44       45.83      4.36 o 
  -4  -4   7     1699.44     1632.23     71.08 o 
  -3  -4   7     1911.59     2015.12     40.70 o 
  -2  -4   7      802.47      848.78     18.53 o 
  -1  -4   7     1859.57     1824.07     47.62 o 
   0  -4   7     1390.48     1310.50     46.02 o 
   1  -4   7     1346.54     1272.78     26.34 o 
   2  -4   7     3462.98     3424.08     66.98 o 
   3  -4   7     3299.68     3275.45     64.19 o 
   4  -4   7      944.11      906.54     26.81 o 
   5  -4   7      218.94      219.10     10.03 o 
  -5  -3   7        0.72        3.21      3.17 o 
  -4  -3   7        4.85        0.00      2.49 o 
  -3  -3   7        1.82        5.74      1.43 o 
  -2  -3   7        8.89       14.05      1.67 o 
  -1  -3   7       12.29       16.59      2.11 o 
   0  -3   7       62.11       59.68      4.78 o 
   1  -3   7      562.38      559.49     12.51 o 
   2  -3   7      170.56      176.20      5.40 o 
   3  -3   7      709.70      726.87     21.73 o 
   4  -3   7      125.36      141.26      7.59 o 
   5  -3   7       52.51       48.94      4.55 o 
  -5  -2   7      746.15      772.72     17.28 o 
  -4  -2   7     1587.03     1624.55     32.88 o 
  -3  -2   7     1541.36     1627.41     68.60 o 
  -2  -2   7     3067.74     3133.21     63.15 o 
  -1  -2   7     4969.02     4900.60     94.38 o 
   0  -2   7     1839.76     1855.24     37.06 o 
   1  -2   7      888.01      894.35     25.00 o 
   2  -2   7     1542.02     1496.50     30.41 o 
   3  -2   7     1363.96     1372.44     38.10 o 
   4  -2   7     1153.85     1232.77     35.26 o 
   5  -2   7      609.02      667.32     21.59 o 
  -6  -1   7        5.34        4.28      1.88 o 
  -5  -1   7        1.43        3.22      1.61 o 
  -4  -1   7       71.66       57.10      3.22 o 
  -3  -1   7       20.80       25.03      3.32 o 
  -2  -1   7       34.64       45.71      2.94 o 
  -1  -1   7      373.83      340.40     15.99 o 
   0  -1   7       37.79       44.12      2.75 o 
   1  -1   7      126.97      124.66      4.38 o 
   2  -1   7       12.78       20.13      2.06 o 
   3  -1   7       77.92       81.56      5.72 o 
   4  -1   7        1.38        0.65      2.16 o 
   5  -1   7       31.95       19.34      3.53 o 
  -6   0   7      703.15      681.99     15.76 o 
  -5   0   7     1422.66     1431.53     29.76 o 
  -4   0   7     1116.50     1114.14     23.28 o 
  -3   0   7     1280.41     1297.60     26.63 o 
  -2   0   7     1836.12     1920.37     38.04 o 
  -1   0   7     1733.95     1754.37     40.74 o 
   0   0   7     1937.54     2245.24     35.20 o 
   1   0   7     1954.48     2089.81     41.58 o 
   2   0   7     2811.02     3229.06     63.63 o 
   3   0   7     1473.98     1494.64     41.54 o 
   4   0   7      634.18      642.35     20.34 o 
  -6   1   7        0.43        2.93      1.67 o 
  -5   1   7       36.71       34.47      5.94 o 
  -4   1   7       53.97       55.97      3.30 o 
  -3   1   7       15.44       18.96      2.48 o 
  -2   1   7       28.52       28.53      2.78 o 
  -1   1   7       67.25       68.80      3.58 o 
   0   1   7       54.40       60.01      2.66 o 
   1   1   7       12.01       11.61      2.38 o 
   2   1   7        0.20        0.00      1.90 o 
   3   1   7       20.33       12.50      2.54 o 
   4   1   7        7.19        0.00      8.15 o 
  -6   2   7      761.19      759.19     25.79 o 
  -5   2   7     1072.43     1081.91     26.63 o 
  -4   2   7     1600.12     1427.30     38.84 o 
  -3   2   7     2208.07     2063.68     54.46 o 
  -2   2   7     2194.48     2240.37     58.56 o 
  -1   2   7     2963.85     2889.54     52.66 o 
   0   2   7     2186.62     2192.98     40.70 o 
   1   2   7      663.60      625.97     18.65 o 
   2   2   7     1798.71     1697.05     46.20 o 
   3   2   7     1715.18     1515.77     42.32 o 
  -6   3   7        5.73        0.97      2.54 o 
  -5   3   7        3.39        4.84      2.43 o 
  -4   3   7        6.15       17.37      2.85 o 
  -3   3   7       50.40       48.47      3.99 o 
  -2   3   7       18.22       27.58      3.03 o 
  -1   3   7        3.53        6.96      1.67 o 
   0   3   7       65.57       69.74      3.23 o 
   1   3   7       13.11       13.03      2.35 o 
   2   3   7        0.89        6.97      2.15 o 
   3   3   7       28.81       30.74      3.66 o 
  -6   4   7      356.64      475.43     16.80 o 
  -5   4   7      617.28      614.21     19.55 o 
  -4   4   7     2240.30     2115.47     56.94 o 
  -3   4   7     1500.35     1393.39     38.44 o 
  -2   4   7     1140.86     1137.94     31.89 o 
  -1   4   7     2229.94     2066.86     55.00 o 
   0   4   7     1730.39     1786.22     68.80 o 
   1   4   7      844.53      856.71     25.30 o 
   2   4   7      745.63      696.69     21.82 o 
  -5   5   7       26.79       31.80      3.81 o 
  -4   5   7        3.39        4.22      2.28 o 
  -3   5   7        4.58        2.62      2.21 o 
  -2   5   7       10.70       10.45      2.31 o 
  -1   5   7      108.13       84.45      5.57 o 
   0   5   7        3.63        2.48      2.07 o 
  -3   6   7      503.22      525.26     17.26 o 
  -2   6   7     1153.25     1191.64     34.20 o 
  -1  -7   8       18.12       22.09      2.57 o 
   0  -7   8        4.25       10.78      4.32 o 
   1  -7   8       37.15       45.00      3.34 o 
   2  -7   8        1.99        4.48      2.50 o 
   3  -7   8        9.17        0.99      2.50 o 
  -2  -6   8     1234.66     1166.50     49.65 o 
  -1  -6   8      816.21      824.36     24.05 o 
   0  -6   8     1338.25     1324.10     28.04 o 
   1  -6   8     1553.60     1532.55     32.08 o 
   2  -6   8     1142.69     1073.41     23.11 o 
   3  -6   8      669.70      645.36     20.19 o 
  -3  -5   8       15.97       14.54      2.29 o 
  -2  -5   8        6.62        8.05      2.50 o 
  -1  -5   8       39.33       43.48      3.14 o 
   0  -5   8        4.69        6.80      1.69 o 
   1  -5   8       26.45       33.78      5.15 o 
   2  -5   8      160.79      163.76     14.92 o 
   3  -5   8       54.13       64.81      5.13 o 
   4  -5   8       99.17       91.41      6.43 o 
  -4  -4   8      931.83      949.33     33.05 o 
  -3  -4   8     1052.25     1026.15     22.26 o 
  -2  -4   8      628.65      661.81     23.34 o 
  -1  -4   8     1303.65     1370.54     36.31 o 
   0  -4   8     2943.78     2639.81     52.47 o 
   1  -4   8     2190.86     2145.22     42.85 o 
   2  -4   8      816.36      736.27     16.43 o 
   3  -4   8     1139.54     1094.33     31.38 o 
   4  -4   8     1072.30     1067.68     31.33 o 
  -5  -3   8        0.62        0.00      3.07 o 
  -4  -3   8        3.18        1.81      3.02 o 
  -3  -3   8      112.66       85.92      6.99 o 
  -2  -3   8      234.02      237.01     22.79 o 
  -1  -3   8      277.59      276.70      7.41 o 
   0  -3   8      664.07      657.74     14.70 o 
   1  -3   8      328.19      344.44      8.72 o 
   2  -3   8        4.03        0.69      1.83 o 
   3  -3   8        4.41        4.97      2.25 o 
   4  -3   8        0.12        0.00      1.78 o 
  -5  -2   8      292.44      329.28     14.16 o 
  -4  -2   8     2720.82     2881.45     88.17 o 
  -3  -2   8     2999.85     3135.95     95.16 o 
  -2  -2   8      581.46      600.96     13.48 o 
  -1  -2   8      506.99      510.92     11.62 o 
   0  -2   8     2181.48     2277.26     75.52 o 
   1  -2   8     2335.00     2503.17     49.73 o 
   2  -2   8      718.89      655.53     14.78 o 
   3  -2   8     1243.51     1221.90     34.79 o 
   4  -2   8     1010.53     1028.60     30.61 o 
  -5  -1   8      123.88      117.22      4.93 o 
  -4  -1   8      175.76      176.48      5.72 o 
  -3  -1   8      558.14      552.63     26.01 o 
  -2  -1   8       40.69       40.24      2.93 o 
  -1  -1   8       25.09       26.04      2.53 o 
   0  -1   8        7.81       11.21      1.71 o 
   1  -1   8      113.93      126.55      7.07 o 
   2  -1   8       87.81       94.64      4.18 o 
   3  -1   8      106.13       84.71      6.13 o 
   4  -1   8       39.55       49.58      4.94 o 
  -6   0   8      461.57      475.70     12.05 o 
  -5   0   8      304.76      301.91      8.36 o 
  -4   0   8      998.55      972.85     20.96 o 
  -3   0   8     1935.66     1915.06     38.39 o 
  -2   0   8     1696.82     1694.28     53.09 o 
  -1   0   8     1893.44     1737.77     45.34 o 
   0   0   8     2298.72     2645.44     86.86 o 
   1   0   8     1822.72     2143.68     43.02 o 
   2   0   8     1650.31     1810.75     36.99 o 
   3   0   8     1860.23     1817.47     50.13 o 
   4   0   8      685.83      690.88     21.99 o 
  -6   1   8       10.06        9.92      2.10 o 
  -5   1   8       28.60       41.12      3.18 o 
  -4   1   8       75.50       73.37      3.94 o 
  -3   1   8       19.78       18.64      2.13 o 
  -2   1   8       44.35       54.35      3.77 o 
  -1   1   8       95.75       77.20      4.30 o 
   0   1   8        2.78        4.19      1.11 o 
   1   1   8      147.82      143.57      6.88 o 
   2   1   8       17.54       19.54      3.20 o 
   3   1   8        6.29        2.60      2.02 o 
  -6   2   8      733.21      714.37     21.84 o 
  -5   2   8     1313.57     1344.72     45.01 o 
  -4   2   8     1775.51     1776.70     47.87 o 
  -3   2   8     1817.53     1820.70     48.70 o 
  -2   2   8     1274.68     1276.78     34.77 o 
  -1   2   8     2158.05     2031.32     53.48 o 
   0   2   8     1584.90     1474.49     28.18 o 
   1   2   8      782.12      823.82     23.90 o 
   2   2   8     1534.42     1444.86     40.18 o 
  -5   3   8        2.62       11.69      2.74 o 
  -4   3   8        7.78        8.36      2.41 o 
  -3   3   8       10.63       13.78      2.48 o 
  -2   3   8        4.88       11.98      2.20 o 
  -1   3   8       36.70       38.14      3.53 o 
   0   3   8        0.11        3.70      2.25 o 
   1   3   8       58.25       49.70      4.34 o 
   2   3   8       18.13       14.14      2.94 o 
  -5   4   8      605.58      627.40     20.22 o 
  -4   4   8     1157.30     1085.92     31.49 o 
  -3   4   8     1245.48     1158.77     32.92 o 
  -2   4   8     1033.42      967.13     27.96 o 
  -1   4   8     1451.93     1251.34     35.04 o 
   0   4   8      801.60      868.40     26.12 o 
  -3   5   8       50.24       62.18      4.88 o 
  -2   5   8       67.68       65.72      5.27 o 
  -1   5   8        5.40        8.79      2.33 o 
  -1  -6   9     1040.99      916.89     56.27 o 
   0  -6   9     1269.82     1259.84     47.37 o 
   1  -6   9      746.01      735.61     16.95 o 
   2  -6   9      640.66      628.98     45.33 o 
  -2  -5   9        0.10        0.00      1.59 o 
  -1  -5   9        4.30       10.13      1.97 o 
   0  -5   9        2.73        4.35      1.62 o 
   1  -5   9        0.96        6.01      1.65 o 
   2  -5   9       54.89       75.53      4.08 o 
   3  -5   9       11.47        9.51      2.78 o 
  -3  -4   9      757.56      803.92     28.88 o 
  -2  -4   9     1079.47     1094.95     23.65 o 
  -1  -4   9     1160.28     1180.20     39.99 o 
   0  -4   9     1106.21     1080.54     47.08 o 
   1  -4   9     1314.96     1318.43     27.83 o 
   2  -4   9     1347.68     1307.70     27.58 o 
   3  -4   9      473.79      526.95     17.49 o 
  -4  -3   9      103.57      124.80      9.10 o 
  -3  -3   9       25.75       18.34      3.96 o 
  -2  -3   9      155.01      153.86      9.40 o 
  -1  -3   9        0.42        0.38      1.27 o 
   0  -3   9       52.41       59.92      5.58 o 
   1  -3   9      162.23      158.53      7.51 o 
   2  -3   9        9.61        6.79      1.70 o 
   3  -3   9       38.89       45.03      4.67 o 
  -4  -2   9      464.06      454.77     18.41 o 
  -3  -2   9      679.05      664.88     24.21 o 
  -2  -2   9     1659.41     1615.22     51.65 o 
  -1  -2   9     1294.95     1395.20     52.97 o 
   0  -2   9     1400.25     1559.53     32.12 o 
   1  -2   9     1596.18     1703.50     34.98 o 
   2  -2   9      929.54     1061.01     28.87 o 
   3  -2   9      998.78      962.54     28.79 o 
  -5  -1   9       95.43       96.28      8.11 o 
  -4  -1   9       26.45       23.64      4.45 o 
  -3  -1   9        6.69        8.58      3.37 o 
  -2  -1   9       46.72       56.89      5.58 o 
  -1  -1   9       54.01       56.53      3.07 o 
   0  -1   9        8.09       10.95      1.83 o 
   1  -1   9       10.51       10.88      2.74 o 
   2  -1   9        0.00       11.51      2.79 o 
   3  -1   9       21.19       21.32      3.53 o 
  -4   0   9     1179.16     1093.56     36.59 o 
  -3   0   9     1799.62     1751.49     35.52 o 
  -2   0   9     1249.71     1293.75     26.85 o 
  -1   0   9      898.34      924.55     28.30 o 
   0   0   9     3031.83     3083.92     48.45 o 
   1   0   9     2436.89     2482.00     39.56 o 
   2   0   9      588.10      580.55     18.76 o 
   3   0   9      850.00      783.42     24.29 o 
  -5   1   9       51.38       52.65      3.84 o 
  -4   1   9       46.07       46.88      3.34 o 
  -3   1   9       66.75       64.07      3.59 o 
  -2   1   9       53.56       43.99      4.43 o 
  -1   1   9       10.65       12.07      1.96 o 
   0   1   9        4.22        3.41      3.09 o 
   1   1   9        0.57        4.88      1.64 o 
   2   1   9        0.00        0.17      1.85 o 
  -5   2   9      499.26      516.00     13.10 o 
  -4   2   9     1111.67     1015.87     29.14 o 
  -3   2   9     2179.15     2095.05     55.88 o 
  -2   2   9      922.66      918.13     26.09 o 
  -1   2   9      605.70      626.57     18.70 o 
   0   2   9     1207.27     1221.59     33.97 o 
   1   2   9     1100.75     1003.78     28.76 o 
  -4   3   9        6.13       15.04      2.84 o 
  -3   3   9        5.63       11.16      2.32 o 
  -2   3   9        1.29        6.87      2.08 o 
  -1   3   9        1.16        5.15      1.83 o 
   0   3   9       78.51       73.90      5.39 o 
  -3   4   9      930.23      919.33     27.21 o 
  -2   4   9      724.22      739.98     22.68 o 
  -1  -5  10        6.13       21.17      2.63 o 
   0  -5  10       14.06       19.39      2.48 o 
   1  -5  10       24.34       23.06      2.74 o 
  -2  -4  10      993.85     1030.67     35.71 o 
  -1  -4  10      934.40      954.83     21.00 o 
   0  -4  10      735.77      760.64     17.47 o 
   1  -4  10      975.29     1015.15     22.37 o 
   2  -4  10      972.72      913.04     27.33 o 
  -3  -3  10        5.43        1.91      3.46 o 
  -2  -3  10       63.75       76.21      7.06 o 
  -1  -3  10       25.37       27.65      3.57 o 
   0  -3  10       44.29       49.75      3.53 o 
   1  -3  10       13.46       16.82      2.21 o 
   2  -3  10      137.49      130.22      7.64 o 
  -3  -2  10      645.04      638.04     24.08 o 
  -2  -2  10     1268.29     1337.91     44.16 o 
  -1  -2  10     1611.76     1649.13     53.08 o 
   0  -2  10     1127.99     1226.47     48.40 o 
   1  -2  10     1228.73     1339.60     43.43 o 
   2  -2  10     1045.47     1026.31     30.35 o 
  -4  -1  10       18.71       12.75      4.13 o 
  -3  -1  10        1.62        3.76      2.41 o 
  -2  -1  10       19.88       22.58      3.78 o 
  -1  -1  10       12.53       16.27      3.47 o 
   0  -1  10        9.61       11.75      1.99 o 
   1  -1  10       20.88       45.60      3.89 o 
   2  -1  10        0.35        0.00      2.42 o 
  -4   0  10      684.57      640.18     24.00 o 
  -3   0  10      915.42     1004.17     34.23 o 
  -2   0  10     1506.73     1556.36     50.15 o 
  -1   0  10     1251.38     1330.99     43.59 o 
   0   0  10     1539.74     1764.12     56.11 o 
   1   0  10      952.15      990.82     30.33 o 
  -4   1  10        0.49        8.50      3.53 o 
  -3   1  10        0.02        1.32      2.10 o 
  -2   1  10       12.85        6.36      3.03 o 
  -1   1  10       33.13       24.07      4.12 o 
   0   1  10        2.38        0.00      2.31 o 
   1   1  10        2.29        2.61      1.84 o 
  -3   2  10      865.85      923.84     26.92 o 
  -2   2  10      644.22      660.47     19.99 o 
  -1   2  10      671.25      659.01     19.92 o 
   0   2  10     1194.88     1134.13     31.90 o 
  -1  -3  11        0.45        6.92      2.78 o 
   0  -3  11       15.72       11.59      3.55 o 
  -2  -2  11     1284.79     1326.53     44.50 o 
  -1  -2  11     1146.07     1257.43     42.30 o 
   0  -2  11      587.27      680.21     25.25 o 
  -2  -1  11        0.21        2.24      2.71 o 
  -1  -1  11       22.27       23.08      4.61 o 
   0  -1  11       91.15      105.96      8.46 o 
  -1   0  11      960.33      954.61     33.34 o 
                                                 
